# Supplementary material for: Geographical and temporal patterns of rabies post exposure prophylaxis (PEP) incidence in humans in the Mekong River Delta and Southeast Central Coast regions in Vietnam from 2005 to 2015
Source: PLoS One. 2018 Apr 10;13(4):e0194943. doi: 10.1371/journal.pone.0194943 (PMC5892892; doi:10.1371/journal.pone.0194943)
Supplement: S1 Fig — (XLS) [file pone.0194943.s001.xls]

## Sheet: year 2005
			1536
No	province	morbidity1	mortality1	morbidity2	mortality2	morbidity3	mortality3	morbidity4	mortality4	morbidity5	mortality5	morbidity6	mortality6	morbidity7	mortality7	morbidity8	mortality8	morbidity9	mortality9	morbidity10	mortality10	morbidity11	mortality11	morbidity12	mortality12	Total morbidity	Total mortality	morbidity/100.000	mortality/100.000
51	angiang	1526	0	2006	0	2057	1	1811	0	1848	0	1914	0	1589	0	1964	1	1770	0	1944	0	2036	0	2002	0	22467	2	1017.16	0.09
8	bacgiang	930	0	787	0	956	0	930	0	816	0	733	0	747	0	865	0	816	0	919	0	995	1	865	0	10359	1	653.86	0.06
15	backan	21	0	21	0	27	0	16	0	25	0	20	0	20	0	19	0	12	0	24	0	19	0	29	0	253	0	84.29	0
60	baclieu	0	1	359	1	472	0	429	0	497	0	307	0	378	0	320	0	299	0	256	0	330	0	359	0	4006	2	502.85	0.25
9	bacninh	365	0	428	0	432	0	453	0	492	0	442	0	419	0	378	0	385	0	368	0	346	0	284	0	4792	0	478.95	0
52	bentre	4497	0	3732	0	4053	0	4353	0	4254	0	3987	0	3744	0	4191	0	3938	0	3768	0	3704	0	3535	0	47756	0	3502.47	0
36	binhdinh	1375	0	1161	0	1385	0	1305	0	1410	0	1483	0	1388	1	1406	0	1322	0	1261	0	1495	0	1211	0	16202	1	1034.71	0.06
56	binhduong	859	0	0	0	638	0	906	0	901	0	901	0	803	0	730	0	628	0	842	0	827	0	1319	0	9354	0	1045.2	0
57	binhphuoc	144	0	220	0	137	0	241	0	268	0	391	0	150	0	254	0	213	0	200	0	218	0	190	0	2626	0	330.72	0
40	binhthuan	0	0	2012	0	2189	0	2185	0	2023	0	1975	0	1762	0	2227	0	1966	1	1862	0	1739	1	1845	0	21785	2	2064.28	0.17
59	camau	56	0	32	0	64	0	35	0	33	0	640	0	18	0	0	0	0	0	0	0	0	0	28	0	906	0	74.46	0
48	cantho	1957	0	1811	0	1986	0	1937	0	1829	0	2076	0	1652	0	1845	0	1652	0	1776	0	1741	0	1940	0	22202	0	1951.95	0
26	caobang	166	0	230	0	0	0	235	0	312	0	257	0	228	0	203	0	162	0	169	0	137	0	108	0	2207	0	428.58	0
61	daclac	222	0	269	1	379	1	313	0	296	1	267	0	281	0	285	0	282	1	272	0	335	1	226	1	3427	6	200.39	0.35
62	dacnong	22	0	14	0	12	0	5	0	8	0	18	0	5	0	5	0	5	0	19	0	0	0	26	0	139	0	35.56	0
33	danang	222	0	176	0	165	0	210	0	228	0	225	0	198	0	236	0	162	0	179	0	173	0	134	0	2308	0	297.93	0
21	dienbien	10	0	7	0	4	0	5	0	9	0	7	0	4	0	6	0	3	0	6	0	5	0	0	0	66	0	14.78	0
43	dongnai	1926	0	1706	0	2030	0	2378	0	2329	0	2351	0	2373	0	2663	0	2304	0	2510	0	2383	0	2146	0	27099	0	1229.8	0
55	dongthap	2910	0	2425	0	2941	0	2752	1	2551	0	2414	0	2526	0	2622	0	2591	1	2620	0	2965	0	2730	0	32047	2	1929.14	0.12
63	gialai	189	0	266	0	276	0	273	0	248	0	243	0	234	0	196	1	189	0	236	0	189	0	234	0	2773	1	249.71	0.09
25	hagiang	38	0	41	0	34	0	38	0	47	0	8	0	27	0	32	0	90	0	40	0	30	0	418	0	843	0	125.92	0
12	haiduong	114	0	97	0	124	0	100	0	106	0	132	0	124	0	131	0	90	0	86	0	75	0	83	0	1262	0	73.33	0
2	haiphong	64	0	51	0	145	0	144	0	176	0	149	0	106	0	155	0	134	0	119	0	113	0	81	0	1437	0	80.08	0
5	hanam	66	0	68	0	74	0	83	0	87	0	73	0	71	0	76	0	79	0	60	0	63	0	46	0	846	0	101.08	0
1	hanoi	192	0	238	0	198	0	266	0	261	0	307	0	354	0	2017	1	253	0	248	0	245	0	222	0	4801	1	153.69	0.03
17	hatay	56	0	100	0	114	0	185	0	110	0	76	0	95	0	102	0	185	0	108	0	159	0	61	0	1351	0	53.33	0
20	hatinh	101	0	174	0	110	0	143	0	146	0	94	0	142	0	160	0	122	0	127	0	116	0	105	0	1540	0	118.12	0
49	haugiang	627	0	852	0	927	0	996	0	928	0	919	0	924	0	895	0	852	0	878	0	850	0	788	0	10436	0	1318.7	0
18	hoabinh	0	0	3	0	0	0	1	0	0	0	0	0	1	0	1	0	1	0	1	0	0	0	0	0	8	0	0.98	0
13	hungyen	141	0	175	0	244	0	207	0	209	0	216	0	188	0	186	0	160	0	168	0	184	0	163	0	2241	0	197.41	0
38	khanhhoa	110	0	853	0	563	0	763	0	636	0	596	0	630	0	245	0	362	0	297	0	563	0	1039	0	6657	0	591.17	0
58	kiengiang	2020	0	892	0	778	0	481	0	706	0	981	0	939	0	726	0	976	0	1076	0	1253	0	1144	0	11972	0	724.7	0
64	kontum	0	0	69	0	10	0	0	0	7	0	86	0	2	0	6	0	0	0	0	0	0	0	0	2	180	2	48.52	0.54
22	laichau	0	0	0	0	0	0	0	0	0	0	0	0	1	0	2	0	0	0	1	0	1	0	2	0	7	0	2.24	0
46	lamdong	121	0	139	0	161	0	125	0	151	0	287	0	238	0	222	0	108	0	109	0	212	0	170	0	2043	0	177.06	0
23	langson	392	0	254	0	351	0	18	0	522	0	478	0	326	0	409	0	451	0	366	0	420	0	421	0	4408	0	594.53	0
28	laocai	43	0	25	0	71	0	48	0	47	0	48	0	46	0	39	0	40	0	45	0	51	0	31	0	534	0	93.16	0
45	longan	947	0	1025	0	1120	0	890	0	870	0	1290	0	1044	0	1269	0	913	0	867	0	637	0	981	0	11853	0	835.23	0
4	namdinh	137	0	128	0	166	0	171	0	203	0	155	0	162	0	158	0	151	1	162	0	152	0	131	0	1876	1	95.08	0.05
19	nghean	368	0	524	0	307	1	645	0	317	0	807	0	331	0	282	1	350	0	828	2	782	0	787	0	6328	4	207.94	0.13		6328
6	ninhbinh	190	0	130	0	213	0	219	0	222	0	152	0	146	0	191	0	116	0	124	0	155	0	134	0	1992	0	215.65	0		1992
39	ninhthuan	916	0	862	0	897	0	952	0	930	0	897	0	929	0	823	0	687	0	864	0	921	0	805	0	10483	0	1865.05	0
10	phutho	216	3	207	3	308	2	357	2	276	1	266	1	255	2	322	3	265	1	392	3	387	2	392	5	3643	28	273.5	2.1
37	phuyen	468	0	386	0	392	1	437	0	368	0	584	0	488	0	531	0	395	0	400	0	424	0	450	0	5323	1	618.82	0.12
30	quangbinh	272	0	222	0	206	0	267	0	1189	0	190	0	353	0	279	0	251	0	174	0	278	0	205	0	3886	0	461.16	0
34	quangnam	469	0	878	0	395	0	518	0	453	0	444	0	410	1	460	0	375	0	414	0	410	0	313	0	5539	1	376.39	0.07		5539
35	quangngai	656	0	533	0	626	0	2463	0	678	1	567	0	588	0	735	0	0	0	790	0	915	0	631	0	9182	1	719.51	0.08
16	quangninh	150	0	95	0	161	1	172	0	162	0	125	0	191	0	138	0	135	0	202	1	162	0	124	0	1817	2	168.01	0.18
31	quangtri	97	0	81	0	166	0	541	0	0	0	181	0	172	0	166	0	164	0	132	0	132	0	96	0	1928	0	308.58	0
50	soctrang	636	0	967	0	1299	0	1622	0	1315	0	1306	0	1219	0	1580	0	1142	0	1209	0	1405	0	899	0	14599	0	1145.81	0
29	sonla	25	0	29	0	30	0	33	0	34	0	21	0	39	0	18	0	17	0	23	0	20	0	8	0	297	0	30.13	0		297
47	tayninh	1551	0	1422	0	1458	0	1217	0	1360	0	1325	0	1297	0	1494	0	1198	0	1294	0	1506	0	1506	0	16628	0	1593.49	0
3	thaibinh	34	0	23	0	36	0	47	0	57	0	44	0	32	0	58	0	37	0	32	0	33	0	46	0	479	0	25.65	0
14	thainguyen	477	0	362	0	474	0	552	0	469	0	304	0	290	0	219	0	359	0	362	0	356	0	248	0	4472	0	402.89	0
7	thanhhoa	193	0	310	0	333	0	355	0	422	0	357	0	250	0	238	0	276	0	276	0	210	0	250	0	3470	0	93.91	0
44	tiengiang	4987	0	4105	0	4452	0	4561	0	4589	0	4415	0	4240	0	4288	0	3926	0	4037	0	3926	0	3856	0	51382	0	3015.44	0
41	tphcm	0	0	5084	0	5178	1	4676	0	0	0	5297	1	0	0	4458	0	4635	0	3946	0	3671	0	3529	0	40474	2	798.13	0.03
53	travinh	2164	0	1802	0	1927	0	2003	0	1794	0	1842	0	1872	0	1948	0	1787	0	1878	0	1755	0	1396	0	22168	0	2153.68	0
32	tthue	231	0	195	0	246	0	272	0	265	0	313	0	227	0	281	0	190	0	226	0	232	0	146	0	2824	0	248.88	0
24	tuyenquang	214	0	255	1	272	1	351	0	327	1	324	0	276	0	287	3	274	1	230	0	144	0	199	0	3153	7	433.31	0.96
54	vinhlong	1712	1	2022	0	2091	0	2006	0	1761	0	0	0	1581	0	1525	0	1359	0	1048	0	1463	0	1533	0	18101	1	1709.58	0.09
11	vinhphuc	232	0	178	0	300	0	318	0	319	0	215	0	253	0	207	0	195	0	191	0	264	0	190	0	2862	0	244.58	0
42	vungtau baria	312	0	361	0	592	0	611	0	430	0	394	0	343	0	658	0	581	0	618	0	347	0	599	0	5846	0	642.74	0
27	yenbai	93	1	68	1	99	0	104	0	107	1	73	0	72	0	86	0	87	0	68	0	93	0	86	0	1036	3	141.31	0.41
Central		6828	0	7536	0	7226	1	9751	0	8132	1	7455	0	7145	2	7389	0	5874	1	6599	0	7282	1	6875	0	88092	6	783.43	0.05
Highlands		433	0	618	1	677	1	591	0	559	1	614	0	522	0	492	1	476	1	527	0	524	1	486	3	6519	9	181.97	0.25
North		5028	4	5008	5	5583	5	6196	2	6280	3	5883	1	5196	2	6985	8	5245	3	5745	6	5717	3	5514	5	68380	47	177.45	0.12
South		34036	2	31056	2	33859	1	29354	1	33711	0	33613	1	26830	0	33652	1	30872	1	30876	0	31229	0	30650	0	379738	9	1277.99	0.03
Whole country		46325	6	44218	8	47345	8	45892	3	48682	5	47565	2	39693	4	48518	10	42467	6	43747	6	44752	5	43525	8	534981	71	654.92	0.09

## Sheet: year 2006
No	province	morbidity1	mortality1	morbidity2	mortality2	morbidity3	mortality3	morbidity4	mortality4	morbidity5	mortality5	morbidity6	mortality6	morbidity7	mortality7	morbidity8	mortality8	morbidity9	mortality9	morbidity10	mortality10	morbidity11	mortality11	morbidity12	mortality12	Total morbidity	Total mortality	morbidity/100.000	mortality/100.000
51	angiang	1782	0	1835	0	1896	0	1839	1	1741	3	1984	0	1670	0	2030	0	1584	0	1946	0	1684	0	2016	0	22007	4	995.61	0.18
8	bacgiang	1000	0	1138	0	1247	0	1138	0	762	0	951	0	951	0	861	0	744	0	924	0	967	0	1000	0	11683	0	732.8	0
15	backan	14	0	6	0	15	0	20	0	20	0	70	0	21	0	21	0	19	0	23	0	13	0	14	0	256	0	84.91	0
60	baclieu	269	0	293	0	354	0	336	0	366	0	0	0	0	0	0	0	0	0	0	0	0	0	0	0	1618	0	197.29	0
9	bacninh	364	0	355	0	363	0	562	0	489	0	441	0	387	0	471	0	385	0	373	0	386	0	364	0	4940	0	489.21	0
52	bentre	3594	0	3687	0	3937	0	3913	1	4171	0	3854	0	3819	0	3924	0	3347	0	3894	0	3693	0	3539	0	45372	1	3352.69	0.07
36	binhdinh	1096	0	1086	0	943	0	1351	0	1292	0	1265	0	1369	0	1340	0	1150	0	1197	0	1268	0	12333	0	25690	0	931.49	0
56	binhduong	0	0	0	0	0	0	0	0	0	0	0	0	0	0	0	0	698	0	0	0	0	0	0	0	698	0	72.41	0
57	binhphuoc	217	1	229	0	222	0	233	0	43	0	275	0	197	0	255	0	216	0	223	0	259	0	268	0	2637	1	325.76	0.12
40	binhthuan	1922	0	1842	1	1934	0	1980	1	1944	0	2218	0	2077	0	2241	0	1951	0	1908	0	1912	0	1845	0	23774	2	2044.2	0.17
59	camau	0	0	13	0	0	0	18	0	0	0	11	0	0	0	18	0	14	0	0	0	0	0	0	0	74	0	6.01	0
48	cantho	89	0	1767	0	2053	0	1872	0	1815	0	1867	0	1727	0	1655	0	1597	0	1472	0	1515	0	1415	0	18844	0	1653.13	0
26	caobang	128	0	151	0	236	1	172	0	182	0	156	3	175	0	202	0	184	0	199	0	132	0	128	0	2045	4	394.1	0.77
61	daclac	223	0	220	0	247	1	237	0	224	0	237	0	310	1	300	0	253	0	298	0	204	1	233	0	2986	3	171.85	0.17
62	dacnong	0	0	0	0	0	0	0	0	0	0	0	0	0	0	0	0	0	0	0	0	0	0	0	0	0	0	0	0
33	danang	150	0	163	0	215	0	155	0	145	0	165	0	145	0	194	0	169	0	177	0	150	0	132	0	1960	0	248.57	0
21	dienbien	2	0	6	0	6	0	2	0	3	0	3	0	1	0	3	0	2	0	6	0	7	0	2	0	43	0	9.37	0
43	dongnai	2072	0	2240	0	2357	0	18	0	2193	0	2945	0	1986	0	3369	0	2022	0	2025	0	2251	0	2183	0	25661	0	1158.61	0
55	dongthap	3033	0	2443	0	2759	0	2770	0	2918	0	2913	0	2846	0	2842	0	2626	0	2781	0	2801	0	2673	0	33405	0	2002.94	0
63	gialai	234	0	234	1	254	1	280	0	280	0	280	1	0	0	298	0	302	0	235	0	234	0	231	1	2862	4	246.36	0.34
25	hagiang	21	0	72	1	34	0	46	0	29	0	42	0	26	0	28	0	34	0	42	0	36	0	21	0	431	1	63.06	0.15
12	haiduong	93	0	99	0	138	0	118	0	129	0	89	0	98	0	100	0	99	0	106	0	111	0	93	0	1273	0	73.9	0
2	haiphong	65	0	64	0	99	0	94	0	117	0	100	0	95	0	117	0	106	0	94	0	87	0	65	0	1103	0	61.16	0
5	hanam	138	0	52	0	80	0	100	0	80	0	65	0	61	0	51	0	74	0	57	0	51	0	138	0	947	0	114.57	0
1	hanoi	130	0	173	0	200	0	167	0	219	0	244	0	205	0	212	0	205	0	176	0	179	0	130	0	2240	0	69.64	0
17	hatay	59	1	90	0	76	0	91	0	83	0	47	0	116	0	69	0	99	0	103	0	136	1	59	1	1028	3	40.42	0.12
20	hatinh	70	0	72	0	155	0	127	0	128	0	151	0	154	0	146	0	130	0	183	0	118	0	70	0	1504	0	115.13	0
49	haugiang	634	0	703	0	870	0	638	0	902	0	865	0	863	0	829	0	779	0	842	0	906	0	892	0	9723	0	1220.1	0
18	hoabinh	39	0	66	0	25	0	42	0	43	0	51	0	58	0	57	0	46	0	41	0	43	0	39	0	550	0	67.04	0
13	hungyen	167	0	183	0	244	0	198	0	205	0	159	0	187	0	197	0	199	0	155	0	203	0	167	0	2264	0	198.13	0
38	khanhhoa	506	0	439	0	714	0	430	0	400	0	843	0	322	0	374	0	743	0	455	0	202	0	754	0	6182	0	544.67	0
58	kiengiang	1115	0	1178	0	1141	1	1252	0	1087	0	1106	0	984	0	1111	0	1107	0	1069	0	1461	0	901	0	13512	1	802.09	0.06
64	kontum	0	0	0	0	0	0	0	0	0	0	0	0	0	0	0	0	0	0	0	0	0	0	0	0	0	0	0	0
22	laichau	0	0	0	0	0	0	0	0	0	0	3	0	2	0	2	0	2	0	4	0	0	0	0	0	13	0	4.06	0
46	lamdong	180	0	198	0	187	0	195	2	106	0	111	0	116	0	114	0	129	0	127	0	109	0	93	0	1665	2	141.2	0.17
23	langson	251	0	367	0	450	0	510	0	591	0	531	0	496	0	561	0	145	0	347	0	500	0	251	0	5000	0	669.88	0		5000
28	laocai	38	0	25	0	36	0	35	0	37	0	29	0	31	0	44	0	40	0	41	0	52	0	38	0	446	0	76.14	0
45	longan	857	0	1045	0	1155	0	894	0	1288	0	965	0	893	0	1314	0	815	0	845	0	777	0	928	0	11776	0	827.49	0
4	namdinh	0	0	107	0	123	0	138	0	164	0	164	0	0	0	0	0	89	0	168	0	128	0	0	0	1081	0	54.75	0
19	nghean	762	1	738	2	742	0	806	0	766	0	788	0	793	0	717	0	677	0	717	0	726	0	762	1	8994	4	293.51	0.13
6	ninhbinh	131	0	146	0	161	0	174	0	169	0	159	0	142	0	159	0	103	0	136	0	142	0	131	0	1753	0	190.01	0
39	ninhthuan	906	0	802	0	782	0	856	0	863	0	860	0	811	0	844	0	517	0	835	0	838	1	835	0	9749	1	1716.68	0.18
10	phutho	538	0	500	0	500	0	528	0	467	3	453	8	417	7	464	4	798	1	682	1	585	0	538	0	6470	24	484.06	0.18
37	phuyen	454	0	417	0	362	0	488	0	508	0	304	0	456	0	531	0	360	0	132	0	399	0	306	0	4717	0	540.14	0
30	quangbinh	135	0	172	0	172	0	167	0	175	0	257	0	152	0	196	0	207	0	156	0	157	0	176	0	2122	0	250.27	0
34	quangnam	383	0	367	0	397	0	379	0	444	0	457	0	419	0	440	0	276	0	434	0	364	0	291	0	4651	0	315.81	0
35	quangngai	532	0	650	0	609	0	610	0	668	0	849	0	959	0	593	0	788	0	841	0	724	0	758	0	8581	0	662.32	0
16	quangninh	69	0	168	1	258	0	153	0	135	0	153	0	140	0	165	0	134	0	134	0	78	0	69	0	1656	1	151.75	0.09
31	quangtri	75	0	108	0	137	0	154	0	138	0	120	0	184	0	167	0	135	0	135	0	145	0	134	0	1632	0	260.79	0
50	soctrang	958	0	951	0	1076	0	1074	0	1359	0	1432	0	1401	0	1526	0	1085	0	1469	0	1213	0	1503	0	15047	0	1179.05	0
29	sonla	23	0	15	0	17	0	17	0	19	0	16	0	21	0	19	0	19	0	16	0	18	0	23	0	223	0	22.13	0
47	tayninh	1375	0	1481	0	1534	0	1945	0	1644	0	1485	0	1734	0	1593	0	1181	0	1256	0	1474	0	1372	0	18074	0	1726.1	0
3	thaibinh	25	0	44	0	44	0	67	0	41	0	48	0	33	0	30	0	22	0	36	0	40	0	25	0	455	0	24.39	0
14	thainguyen	341	0	349	0	469	0	449	0	0	0	275	0	274	0	0	0	0	0	0	0	0	0	341	0	2498	0	221.61	0
7	thanhhoa	129	0	182	0	360	0	262	0	253	0	189	0	211	0	187	0	194	0	142	0	189	0	129	0	2427	0	65.94	0
44	tiengiang	3913	0	3927	0	4453	0	4603	0	3909	0	4395	0	4121	0	4185	0	3833	0	4287	0	4073	0	4089	0	49788	0	2899.03	0
41	tphcm	3639	0	3582	0	3972	0	4243	0	0	0	4094	0	4689	0	4939	0	0	0	0	0	4632	0	0	0	33790	0	553.41	0
53	travinh	3392	1	1637	0	1778	0	1706	0	1717	0	1694	0	1847	0	1771	0	1563	0	1444	0	1799	0	1649	0	21997	1	2121.62	0.1
32	tthue	179	0	204	0	215	0	233	0	207	0	211	0	205	0	231	0	172	0	171	0	201	0	154	0	2383	0	208.4	0
24	tuyenquang	348	0	452	0	474	8	941	2	583	0	462	0	396	1	374	0	368	0	336	0	361	0	348	0	5443	11	743.27	1.5
54	vinhlong	1476	0	1582	0	1571	0	1769	0	1871	0	1975	0	1745	0	1879	0	1817	0	1525	0	1638	0	1767	0	20615	0	1950.33	0
11	vinhphuc	197	0	335	0	238	0	245	0	216	0	208	0	214	0	171	0	205	0	252	0	223	0	197	0	2701	0	228.82	0
42	vungtau baria	298	0	318	0	534	0	351	0	531	0	372	0	375	0	318	0	315	0	113	0	344	0	313	0	4182	0	451.47	0
27	yenbai	121	0	78	0	72	0	83	0	60	0	70	0	50	0	66	2	78	0	64	1	85	0	121	0	948	3	127.99	0.41
Central		6338	0	6250	1	6480	0	6803	1	6784	0	7549	0	7099	0	7151	0	6468	0	6441	0	6360	1	6618	0	80341	3	699.86	0.03
Highlands		457	0	454	1	501	2	517	0	504	0	517	1	310	1	598	0	555	0	533	0	438	1	464	1	5848	7	158.5	0.19
North		5263	2	6033	4	6862	9	7285	2	5990	3	6117	11	5755	8	5494	6	5200	1	5557	2	5596	1	5263	2	70415	51	183.73	0.13
South		28893	2	29109	0	31840	1	29669	4	27661	3	32343	0	31013	0	33672	0	24728	0	25318	0	30629	0	25601	0	350485	10	114305	0.03
Whole country		40951	4	41846	6	45683	12	44274	7	40939	6	46526	12	44177	9	46915	6	36951	1	37849	2	43023	3	37946	3	518189	71	602.56	0.08

## Sheet: year 2007
No	province	morbidity1	mortality1	morbidity2	mortality2	morbidity3	mortality3	morbidity4	mortality4	morbidity5	mortality5	morbidity6	mortality6	morbidity7	mortality7	morbidity8	mortality8	morbidity9	mortality9	morbidity10	mortality10	morbidity11	mortality11	morbidity12	mortality12	Total morbidity	Total mortality	morbidity/100.000	mortality/100.000
51	angiang	2036	1	1697	0	2284	0	1467	0	2295	1	1974	0	964	0	1374	0	1607	0	1879	0	1504	0	1828	0	20909	2	937.2	0.0896
8	bacgiang	1086	0	986	0	1126	0	896	0	1102	0	1047	0	391	0	1119	0	271	0	355	0	340	1	401	0	9120	1	566.99	0.0622
15	backan	20	0	24	0	19	0	28	0	33	0	48	0	22	0	32	0	29	0	51	0	26	0	46	0	378	0	123.53	0
60	baclieu	722	0	561	0	948	0	918	0	719	1	747	0	643	0	646	0	646	0	597	0	669	0	547	0	8363	1	1021.12	0.1221
9	bacninh	414	0	377	0	341	0	454	0	395	0	429	0	358	0	341	0	189	0	230	0	149	0	261	0	3938	0	382.78	0
52	bentre	4558	1	3890	0	4072	1	3975	0	3945	0	3672	0	2878	1	1827	2	1511	0	1792	0	1863	0	1619	0	35602	5	2629.2	0.3692
36	binhdinh	1185	0	1052	1	967	0	904	0	955	0	859	0	225	0	499	0	983	2	827	1	721	0	804	0	9981	4	632.15	0.2533
56	binhduong	537	0	0	0	488	0	560	0	479	0	0	0	106	0	0	0	0	0	9	0	0	0	0	0	2179	0	213.06	0
57	binhphuoc	234	0	186	0	283	0	233	0	291	0	249	0	162	0	108	0	58	1	0	0	191	0	189	0	2184	1	265.18	0.1214
40	binhthuan	2056	1	1776	0	2061	0	1919	0	2036	0	2022	0	1562	0	1478	1	1362	0	1293	0	1419	1	1267	0	20251	3	1729.82	0.2563
59	camau	37	0	0	0	0	0	0	0	9	0	0	0	0	0	0	0	68	0	0	0	0	0	5	0	119	0	9.59	0
48	cantho	1733	0	1324	0	932	0	0	0	0	0	1536	0	1362	0	1322	0	1501	0	1334	0	1715	0	2115	0	14874	0	1287.9	0
26	caobang	232	0	197	0	244	1	141	1	230	0	138	0	225	0	147	0	108	0	90	0	93	0	98	0	1943	2	371.51	0.3824
61	daclac	201	1	278	0	292	0	288	0	228	0	261	0	187	0	96	0	122	1	150	0	204	0	127	0	2434	2	138.37	0.1137
62	dacnong	27	0	13	0	104	0	107	0	62	0	66	0	22	0	3	0	25	0	6	0	0	0	0	0	435	0	103.18	0
33	danang	146	0	151	0	171	0	194	0	202	0	119	0	87	0	117	0	99	0	84	0	149	0	161	0	1680	0	208.59	0
21	dienbien	3	0	4	0	5	0	3	0	3	0	0	0	0	0	0	0	0	0	0	0	0	0	0	0	18	0	3.85	0
43	dongnai	2470	0	1917	0	1893	0	2050	0	2091	1	2238	0	2245	0	2126	0	1742	0	1783	0	1744	0	1545	0	23844	1	1058.18	0.0444
55	dongthap	3206	0	2898	0	2856	1	3081	0	2990	0	2635	0	2749	0	1768	1	1684	0	60	0	2167	0	2290	1	28384	3	1697	0.1794
63	gialai	0	0	320	0	332	3	324	2	328	3	209	0	112	1	80	2	158	1	142	1	258	0	231	1	2494	14	213.93	1.2009
25	hagiang	32	0	28	0	65	0	48	0	53	0	39	0	31	0	24	0	14	0	9	1	29	0	35	0	407	1	58.65	0.1441
12	haiduong	96	0	117	0	115	0	128	0	118	0	96	0	64	0	20	0	62	0	17	0	34	0	30	0	897	0	51.77	0
2	haiphong	81	0	89	0	121	0	114	0	130	0	83	0	17	0	17	0	16	0	26	0	256	0	68	0	1018	0	55.07	0
5	hanam	55	0	33	0	65	0	61	0	57	0	58	0	33	0	40	0	38	0	31	0	7	0	37	0	515	0	62.39	0
1	hanoi	130	0	130	0	140	0	182	0	175	0	227	0	207	0	147	0	131	0	168	0	167	0	0	0	1804	0	54.84	0
17	hatay	83	2	104	1	209	3	272	4	243	0	156	0	147	3	193	1	136	0	0	0	136	0	91	0	1770	14	69.11	0.5466
20	hatinh	131	0	202	0	195	0	128	0	171	0	171	0	139	0	215	0	112	0	128	0	97	0	100	0	1789	0	136.68	0
49	haugiang	669	0	826	0	863	0	960	0	811	0	0	0	410	0	483	0	862	0	485	0	0	0	0	0	6369	0	797.32	0
18	hoabinh	71	0	63	0	71	0	39	0	0	0	0	0	2	0	0	0	14	0	1	1	1	0	1	0	263	1	31.71	0.1206
13	hungyen	187	0	166	0	162	0	185	0	158	0	153	0	14	0	33	0	21	0	10	0	21	0	30	0	1140	0	98.57	0
38	khanhhoa	215	0	249	0	371	0	316	0	227	0	317	0	243	0	56	0	233	0	32	0	56	0	37	0	2352	0	205.06	0
58	kiengiang	1297	0	917	0	896	0	918	0	0	0	1004	0	399	0	563	0	442	0	338	0	191	0	218	0	7183	0	421.24	0
64	kontum	0	0	0	0	0	0	0	0	0	0	0	0	0	0	0	0	0	0	0	0	0	0	0	0	0	0	0	0
22	laichau	0	0	0	0	0	0	0	0	0	0	3	0	0	0	0	0	0	0	1	0	3	0	0	0	7	0	2.12	0
46	lamdong	121	0	115	0	39	0	112	0	94	0	203	0	86	0	14	1	48	0	60	0	22	0	5	0	919	1	76.66	0.0834
23	langson	432	0	432	0	418	0	357	0	548	0	381	0	424	0	325	1	288	1	44	0	204	0	33	0	3886	2	516.89	0.266
28	laocai	43	0	23	0	29	0	28	0	30	0	32	0	26	1	15	0	12	0	42	1	17	0	25	0	322	2	54.62	0.3393
45	longan	882	0	1032	0	863	0	855	0	983	0	885	0	695	0	665	0	257	0	488	0	416	0	376	0	8397	0	586.96	0
4	namdinh	107	0	103	0	100	0	115	0	101	0	123	0	88	0	0	0	0	0	0	0	28	0	53	0	818	0	41.08	0
19	nghean	621	0	463	0	627	0	630	0	720	1	733	2	335	0	581	0	528	0	452	0	443	0	427	1	6560	4	211.38	0.1289
6	ninhbinh	145	0	121	0	124	0	152	0	150	0	145	0	119	0	61	0	61	0	42	0	45	0	60	0	1225	0	131.93	0
39	ninhthuan	856	0	806	0	648	0	798	0	689	0	681	0	667	0	622	0	482	0	539	0	556	0	524	0	7868	0	1368.82	0
10	phutho	535	0	516	0	415	5	465	0	451	1	409	5	341	2	284	2	214	2	346	3	340	3	314	2	4630	25	343.27	1.8535
37	phuyen	387	0	321	0	305	0	504	0	313	0	417	0	101	0	35	0	1	0	18	0	8	0	0	0	2410	0	273.65	0
30	quangbinh	182	0	218	0	192	0	253	0	195	0	232	0	175	0	293	0	185	0	0	0	12	0	127	0	2064	0	241.43	0
34	quangnam	400	0	339	0	360	0	444	0	478	0	388	0	274	0	200	0	154	0	53	0	32	0	30	0	3152	0	212.36	0
35	quangngai	0	0	738	0	0	0	781	0	904	0	848	0	567	0	685	0	0	0	539	0	490	0	510	0	6062	0	470.32	0
16	quangninh	124	0	127	0	136	0	110	0	147	0	110	0	84	0	47	0	65	0	100	0	51	0	61	0	1162	0	105.85	0
31	quangtri	122	0	118	0	136	0	134	0	211	0	181	0	102	0	83	0	52	0	62	0	49	0	32	0	1282	0	204.69	0
50	soctrang	1339	0	1350	0	1192	0	1362	0	1244	0	1331	0	1061	0	804	0	1093	0	791	0	915	0	892	0	13374	0	1041.91	0
29	sonla	20	0	14	0	18	0	11	0	11	0	2	0	8	0	4	0	12	0	17	0	5	0	8	0	130	0	12.72	0
47	tayninh	1627	0	1219	0	1520	0	1463	0	1673	0	1525	0	1410	0	1201	0	385	0	645	0	435	0	468	0	13571	0	1287.82	0
3	thaibinh	34	0	38	0	26	0	16	0	33	0	35	0	22	0	21	0	14	0	17	0	27	0	20	0	303	0	16.21	0
14	thainguyen	389	0	404	1	536	0	512	0	411	0	349	0	186	0	254	0	0	0	283	0	0	0	272	0	3596	1	316.08	0.0879
7	thanhhoa	158	0	206	0	178	0	306	0	254	0	226	0	167	0	161	0	79	0	79	0	86	0	92	0	1992	0	53.88	0		1992
44	tiengiang	4297	0	4193	0	3262	0	4162	0	4138	0	3549	0	2179	0	796	0	1714	0	1572	0	1173	0	1239	0	32274	0	1871.17	0
41	tphcm	4163	0	0	0	2962	0	0	0	2465	0	2312	0	869	0	562	0	1198	0	1475	0	1361	0	0	0	17367	0	273.63	0
53	travinh	2195	0	1836	0	1790	0	1967	1	1908	1	1908	1	1653	0	1456	0	1331	0	1452	0	1513	0	1260	1	20269	4	1938.13	0.3825
32	tthue	174	0	166	0	187	0	213	0	257	0	198	0	151	0	157	0	138	0	158	0	146	0	139	0	2084	0	181.08	0
24	tuyenquang	298	2	409	0	345	0	396	0	404	1	453	0	346	0	211	0	192	0	214	0	161	1	219	0	3648	4	494.51	0.5422
54	vinhlong	1868	0	1698	0	1746	0	1972	0	1540	0	1705	0	1143	0	0	0	0	0	0	0	0	0	0	0	11672	0	1098.44	0
11	vinhphuc	230	0	174	0	253	0	247	0	217	0	253	0	78	0	72	0	81	0	108	0	83	0	86	0	1882	0	158.1	0
42	vungtau baria	368	0	279	0	339	0	293	0	426	0	255	0	243	0	140	0	238	0	132	0	50	0	6	0	2769	0	292.3	0
27	yenbai	201	1	259	2	298	2	187	1	158	1	185	1	185	4	198	3	200	4	230	2	117	0	170	2	2388	23	318.78	3.0704
Central		5723	1	5934	1	5398	0	6460	0	6467	0	6262	0	4154	0	4225	1	3689	2	3605	1	3638	1	3631	0	59186	7	511.87	0.0605
Highlands		228	1	611	0	728	3	719	2	618	3	536	0	321	1	179	2	305	2	298	1	462	0	358	1	5363	16	143.53	0.4282
North		5958	5	5809	4	6381	11	6211	6	6503	4	6084	8	4059	10	4562	7	2887	7	3091	8	2966	5	3038	5	57549	80	148.76	0.2068
South		34359	2	25938	0	29228	2	26348	1	28101	4	27728	1	21257	1	15855	4	16385	1	14892	0	15929	0	14602	2	270622	18	868.2	0.0577
Whole country		46268	9	38292	5	41735	16	39738	9	41689	11	40610	9	29791	12	24821	14	23266	12	21886	10	22995	6	21629	8	392720	121	461.18	0.1421

## Sheet: year 2008
No	province	morbidity1	mortality1	morbidity2	mortality2	morbidity3	mortality3	morbidity4	mortality4	morbidity5	mortality5	morbidity6	mortality6	morbidity7	mortality7	morbidity8	mortality8	morbidity9	mortality9	morbidity10	mortality10	morbidity11	mortality11	morbidity12	mortality12	Total morbidity	Total mortality	morbidity/100.000	mortality/100.000
50	angiang	2005	0	1311	0	1639	0	1932	0	1878	0	1041	1	1866	0	1514	0	1517	0	2005	0	1769	0	2228	0	20705	1	893.81	0.09
8	bacgiang	321	0	221	1	439	0	522	0	436	0	389	0	300	0	358	0	362	0	352	0	292	0	330	0	4322	1	266.03	0.06
15	backan	47	0	26	0	49	0	78	0	45	0	48	0	63	0	47	0	47	0	48	0	50	0	49	0	597	0	193.27	0
59	baclieu	476	0	455	0	436	0	484	0	449	0	445	0	511	0	381	0	336	0	417	0	462	0	485	0	5337	0	626.79	0
9	bacninh	141	0	190	1	224	0	344	0	304	0	204	0	201	0	215	0	224	0	129	0	157	0	163	0	2496	1	244.11	0.1
51	bentre	1321	0	1394	0	1378	0	1525	0	1555	0	1372	0	1393	0	1159	0	1394	1	1416	1	1174	0	1481	0	16562	2	1226.13	0.07
35	binhdinh	779	0	688	0	736	0	652	0	812	0	684	0	699	0	719	0	778	0	583	0	627	0	608	0	8365	0	525.24	0
55	binhduong	116	0	88	0	132	0	1442	0	2024	0	741	0	30	0	592	0	54	0	0	0	87	0	22	0	5328	0	511.66	0
56	binhphuoc	288	0	168	0	105	0	27	0	113	0	155	0	241	0	220	0	162	0	157	0	72	0	137	0	1845	0	295.7	0.12
39	binhthuan	1043	0	1198	0	1306	0	1564	1	1527	0	1617	0	1495	0	1960	0	1653	0	1774	0	1596	0	1617	0	18350	1	1543.96	0.08
58	camau	32	0	19	0	385	0	19	0	286	0	194	0	40	0	232	0	224	0	28	0	29	0	0	0	1488	0	150.02	0
47	cantho	2286	0	1963	0	1963	0	0	0	4085	0	1574	0	1923	0	855	0	1478	0	0	0	1418	0	0	0	17545	0	1498.16	0
25	caobang	94	0	87	0	118	0	155	0	92	0	117	0	358	0	145	0	90	0	97	0	106	1	103	0	1562	1	295.78	0.19
60	daclac	106	1	122	0	31	0	137	0	171	1	92	0	189	0	147	0	201	1	278	0	149	1	91	1	1714	5	85.14	0.23
61	dacnong	0	0	0	0	32	0	5	0	63	0	9	0	86	0	34	0	81	0	30	0	63	0	30	0	433	0	100.46	0
32	danang	133	0	110	0	115	0	130	0	100	0	109	0	108	0	67	0	92	0	95	0	73	0	82	0	1214	0	148.36	0
20	dienbien	0	0	0	0	0	0	0	0	0	0	0	0	0	0	0	0	0	0	0	0	0	0	0	0	0	0	0	0
42	dongnai	1471	1	1716	0	1848	0	63	0	1761	2	2120	0	1859	0	1652	0	1619	0	1570	0	1547	0	1547	0	18773	3	819.71	0.13
54	dongthap	1832	0	1212	0	1626	0	1568	0	1612	0	1470	0	1781	0	1430	0	1518	0	1666	0	1493	0	1587	0	18795	0	1017.95	0
62	gialai	246	1	246	1	246	1	246	1	246	1	246	1	324	1	282	0	256	0	259	0	256	1	256	1	3109	9	261.59	0.76
24	hagiang	23	0	14	0	23	0	23	0	23	0	22	0	29	0	29	0	17	0	39	0	15	0	32	0	289	0	40.99	0
12	haiduong	48	0	30	0	35	0	40	0	52	0	54	0	49	0	36	0	45	0	50	0	48	0	49	0	536	0	30.71	0
2	haiphong	33	0	22	0	69	0	43	0	50	0	56	0	65	0	41	0	45	0	49	0	22	0	46	0	541	0	29.31	0
5	hanam	27	0	32	0	33	0	57	0	46	0	32	0	36	0	33	0	31	0	29	0	28	0	28	0	412	0	49.39	0
1	hanoi	322	0	266	0	265	1	301	1	287	0	172	0	247	0	253	0	206	0	258	1	327	0	389	0	3293	3	111.99	0.12
19	hatinh	105	0	75	0	177	0	108	0	89	0	74	0	89	0	92	0	84	0	71	0	79	0	73	0	1116	0	85.37	0
48	haugiang	0	0	471	0	603	0	769	0	628	0	612	0	598	0	514	0	0	0	0	0	0	0	0	0	4195	0	586.52	0
17	hoabinh	36	0	29	0	32	0	43	0	57	0	43	0	35	0	38	0	70	0	42	0	50	0	36	0	511	0	62.49	0
13	hungyen	7	0	11	0	18	0	38	0	43	0	33	0	31	0	23	0	27	0	25	0	36	0	20	0	312	0	26.73	0
37	khanhhoa	0	0	0	0	6	0	12	0	57	0	65	0	58	0	67	0	64	0	67	0	53	0	60	0	509	0	43.8	0
57	kiengiang	334	0	465	0	586	0	496	0	531	0	314	0	360	0	320	1	286	0	782	1	493	0	1143	1	6110	3	310.03	0.12
63	kontum	0	0	0	0	0	0	0	0	0	0	0	0	0	0	16	0	0	0	22	0	0	0	0	0	38	0	9.46	0
21	laichau	0	0	0	0	0	0	7	0	0	0	4	0	3	0	1	0	5	0	3	0	1	0	1	0	25	0	7.46	0
45	lamdong	0	0	0	0	59	0	57	0	58	0	77	0	84	0	154	0	126	0	146	0	146	0	238	0	1145	0	94.93	0
22	langson	152	0	99	0	167	0	189	0	162	0	164	1	106	0	154	0	154	0	119	0	94	0	140	0	1700	1	223.98	0.13
27	laocai	25	0	20	0	25	0	27	0	21	0	23	0	22	0	21	0	15	0	21	0	10	0	19	0	249	0	41.34	0
44	longan	356	0	418	0	416	0	386	0	437	0	414	0	67	0	380	0	124	0	610	0	541	0	487	0	4636	0	322.21	0
4	namdinh	33	0	32	0	39	0	41	0	43	0	43	0	53	0	39	0	35	0	49	0	48	0	45	0	500	0	25.12	0
18	nghean	402	0	257	0	249	0	317	1	269	0	162	1	295	1	282	1	388	0	443	1	321	0	247	0	3632	5	116	0.16
6	ninhbinh	38	0	51	0	61	0	112	0	100	0	67	0	77	0	54	0	65	0	58	0	53	0	50	0	786	0	83.59	0
38	ninhthuan	497	0	524	0	559	0	590	0	621	0	561	0	558	0	553	0	552	0	543	0	565	0	566	0	6689	0	1146.55	0
10	phutho	249	0	195	0	284	0	268	0	244	1	200	2	208	0	225	0	199	1	241	1	206	1	219	1	2738	7	200.63	0.51
36	phuyen	0	0	2	0	0	0	6	0	0	0	0	0	0	0	0	0	0	0	0	0	0	0	0	0	8	0	0.9	0
29	quangbinh	142	0	66	0	69	0	123	0	249	0	197	0	193	0	160	0	136	0	134	0	150	0	122	0	1741	0	202.96	0
33	quangnam	55	0	101	0	80	0	161	1	131	0	115	0	163	0	72	0	143	0	111	1	187	0	134	0	1453	2	97.38	0.13
34	quangngai	159	0	712	0	613	0	0	0	663	0	598	0	608	0	520	1	538	0	593	0	443	0	317	0	5764	1	442.5	0.08
16	quangninh	77	0	43	0	88	0	119	0	101	0	131	0	100	0	79	1	80	0	55	0	56	0	52	0	981	1	88.41	0.09
30	quangtri	38	0	12	0	24	0	22	0	21	0	26	0	37	0	34	0	23	0	48	0	32	0	53	0	370	0	58.2	0
49	soctrang	789	0	640	0	685	0	756	0	596	0	451	0	560	0	628	0	588	0	547	0	538	0	558	0	7336	0	675.58	0
28	sonla	5	0	9	0	13	0	5	0	6	0	12	0	6	0	10	0	13	0	14	0	12	0	10	0	115	0	11.1	0
46	tayninh	652	0	298	0	1015	0	1073	0	1008	0	901	0	1073	0	984	0	881	0	902	0	839	0	1038	0	10664	0	1007.46	0
3	thaibinh	18	0	15	0	13	0	41	0	32	0	25	0	25	0	18	0	32	0	30	0	20	0	16	0	285	0	15.22	0
14	thainguyen	266	0	177	0	296	0	306	0	298	0	294	0	187	0	212	1	213	0	276	0	208	0	222	0	2955	1	257.16	0.09
7	thanhhoa	85	0	87	0	148	0	161	0	141	0	124	0	153	0	132	0	164	0	163	0	90	0	128	0	1576	0	42.45	0
43	tiengiang	0	0	965	0	1324	0	1471	0	1396	0	1467	0	1499	0	1247	0	1659	0	1486	0	1558	0	1185	0	15257	0	875.78	0
40	tphcm	1077	0	0	0	1197	0	2018	1	2090	0	1735	0	1547	0	1716	0	162	0	0	0	1735	0	0	0	13277	1	200.81	0.02
52	travinh	1182	0	1219	0	1270	0	1150	1	1163	0	1331	0	1098	0	1227	0	1432	0	1533	0	1373	0	1591	0	15569	1	1321.66	0.09
31	tthue	143	0	100	0	0	0	144	0	165	0	186	0	171	0	175	0	175	0	157	0	119	0	137	0	1672	0	145.29	0
23	tuyenquang	180	0	192	0	218	1	193	1	207	1	230	1	224	4	213	0	184	1	187	2	203	0	183	2	2414	13	323.2	1.74
53	vinhlong	786	0	672	0	1112	0	1239	0	639	0	639	0	690	0	0	0	1343	1	0	0	0	0	0	0	7120	1	821.81	0.09
11	vinhphuc	101	0	72	0	253	0	169	0	124	0	151	0	146	0	134	0	130	0	110	0	100	0	109	0	1599	0	157.61	0
41	vungtau baria	57	0	415	3	452	0	308	0	100	0	265	0	86	0	63	0	67	0	69	0	64	0	241	0	2187	3	227.53	0.31
26	yenbai	118	2	154	1	122	0	149	0	64	0	101	0	112	2	142	1	128	1	95	0	132	1	163	1	1480	9	197.28	1.2
Central		2989	0	3513	0	3508	0	3404	2	4346	0	4158	0	4090	0	4327	1	4154	0	4105	1	3845	0	3696	0	46135	4	395.35	0.03
Highlands		352	2	368	1	309	1	388	1	480	2	347	1	599	1	479	0	538	1	589	0	468	2	377	2	5294	14	134.1	0.34
North		2953	2	2406	3	3458	2	3856	3	3336	2	2975	5	3220	7	3026	4	3053	3	3063	5	2764	3	2922	4	37032	43	95.57	0.11
South		15060	1	13889	3	18231	0	16783	2	22409	2	17318	1	17306	0	15268	1	14970	2	13334	2	15338	0	13968	1	193874	15	611.89	0.05
Whole country		21354	5	20176	7	25506	3	24431	8	30571	6	24798	7	25215	8	23100	6	22715	6	21091	8	22415	5	20963	7	282325	76	328.6	0.09

## Sheet: year 2009
No	province	morbidity1	mortality1	morbidity2	mortality2	morbidity3	mortality3	morbidity4	mortality4	morbidity5	mortality5	morbidity6	mortality6	morbidity7	mortality7	morbidity8	mortality8	morbidity9	mortality9	morbidity10	mortality10	morbidity11	mortality11	morbidity12	mortality12	Total morbidity	Total mortality	morbidity/100.000	mortality/100.000
49	angiang	1428	0	1593	0	1784	0	1579	0	1661	0	1488	0	1568	0	1565	0	1601	0	1668	0	1678	0	2226	0	19839	0	923.09	0
8	bacgiang	298	1	345	0	441	0	413	0	351	1	370	0	386	0	348	0	362	1	410	0	333	1	348	0	4405	4	282.34	0.26
15	backan	41	0	41	0	120	0	41	0	55	0	48	0	40	0	49	0	38	0	0	0	46	0	43	0	562	0	190.31	0
58	baclieu	519	0	372	0	341	0	475	0	357	0	453	0	364	0	434	0	378	0	355	0	452	0	334	0	4834	0	563.14	0
9	bacninh	154	0	186	0	223	0	154	0	218	0	186	0	199	0	175	0	110	0	131	0	198	0	181	0	2115	0	206	0
50	bentre	1087	0	1164	0	1288	0	1139	0	1144	0	1218	0	1179	0	1256	0	1021	0	1027	0	870	0	1193	0	13586	0	1081.86	0
35	binhdinh	560	0	686	0	694	0	707	0	637	0	723	0	695	0	673	0	666	0	657	0	372	0	529	0	7599	0	510.34	0
54	binhduong	12	0	0	0	86	0	112	0	98	0	135	0	0	0	0	0	2282	0	872	0	822	0	8576	0	12995	0	868.01	0
55	binhphuoc	76	0	130	0	157	0	159	0	159	0	181	0	148	0	148	0	168	0	158	0	122	0	143	0	1749	0	199.32	0
39	binhthuan	1866	1	1829	0	2343	0	2122	1	2025	0	2023	0	2184	0	2243	0	1957	0	1803	0	1830	0	1826	0	24051	2	2052.66	0.17
57	camau	291	0	259	0	286	0	312	0	136	0	30	0	20	0	22	0	20	0	21	0	25	0	24	0	1446	0	119.8	0
47	cantho	0	0	0	0	0	0	0	0	0	0	0	0	0	0	0	0	0	0	0	0	0	0	0	0	0	0	0	0
24	caobang	84	0	106	0	129	0	95	0	118	0	149	0	72	0	75	0	42	0	71	0	42	0	58	0	1041	0	203.12	0
60	daclac	107	1	169	1	206	0	172	0	145	0	211	0	176	0	160	0	124	0	144	0	148	0	148	0	1910	2	110.21	0.12
61	dacnong	7	0	14	0	46	0	19	0	44	0	79	0	0	0	22	0	0	0	0	0	0	0	6	0	237	0	48.17	0
32	danang	98	0	118	0	85	0	90	0	79	0	91	0	86	0	81	0	67	0	67	0	62	0	75	0	999	0	112.18	0
28	dienbien	1	0	0	0	0	0	3	0	10	0	11	0	9	0	13	0	0	0	0	0	0	0	0	0	47	0	9.53	0
42	dongnai	1002	0	1886	0	1561	0	1447	0	1519	0	1582	0	1602	0	1648	0	1361	0	1619	0	1290	0	1373	0	17890	0	718.1	0
53	dongthap	1389	0	1347	0	1476	0	1512	0	1388	1	1450	0	1427	0	1442	0	1319	0	1398	0	1369	0	1474	0	16991	1	1018.83	0.06
62	gialai	223	1	221	0	245	0	285	0	242	2	296	1	170	0	234	0	245	0	245	0	179	0	125	1	2710	5	212.12	0.39
23	hagiang	23	1	57	0	30	0	30	0	37	0	23	0	13	0	19	0	19	0	20	0	6	0	24	0	301	1	41.4	0.14
12	haiduong	34	0	40	0	55	0	57	0	65	0	65	0	75	0	53	0	30	0	5	0	53	0	46	0	578	0	33.86	0
2	haiphong	53	0	65	0	88	0	37	0	45	0	56	0	45	0	45	0	66	0	48	0	49	0	48	0	645	0	35.02	0
5	hanam	29	0	34	0	34	0	60	0	50	0	48	0	35	0	14	0	69	0	34	0	1	0	31	0	439	0	55.82	0
1	hanoi	154	0	144	0	293	2	209	0	1565	0	1542	2	122	1	115	1	75	1	278	0	372	0	116	0	4985	7	77.02	0.11
19	hatinh	61	0	53	0	78	0	41	0	54	0	88	0	111	0	111	0	45	0	38	0	32	0	76	0	788	0	64.05	0
59	haugiang	460	0	593	0	454	0	580	0	445	0	380	0	784	0	752	0	703	0	653	0	799	0	718	0	7321	0	965.83	0
17	hoabinh	0	0	50	0	45	0	0	0	0	0	0	0	0	0	0	0	70	0	15	0	33	0	40	0	253	0	32.07	0
13	hungyen	34	0	40	0	18	0	21	0	40	0	26	0	22	0	17	0	15	0	16	0	15	0	11	0	275	0	24.31	0
37	khanhhoa	60	1	62	0	73	0	58	0	69	0	123	0	109	0	117	0	73	0	67	0	98	0	20	0	929	1	80.11	0.09
56	kiengiang	196	0	371	0	409	0	327	0	356	0	355	0	356	0	347	0	342	0	123	0	400	0	390	0	3972	0	235.32	0
63	kontum	14	0	19	0	14	0	25	0	36	0	20	0	28	0	30	0	23	0	23	0	0	0	21	0	253	0	58.44	0
20	laichau	5	0	3	0	15	0	33	0	282	0	387	1	302	1	174	1	91	0	149	1	74	0	105	0	1620	4	436.19	1.08
45	lamdong	191	0	120	0	191	0	187	0	90	0	218	0	146	1	273	0	133	1	50	0	67	0	10	0	1676	2	140.92	0.17
21	langson	129	0	143	0	114	0	168	0	114	0	166	0	107	0	118	0	120	0	109	0	93	0	129	0	1510	0	205.97	0
26	laocai	14	0	25	0	14	0	20	0	24	0	25	0	1	0	32	0	26	0	28	0	90	0	23	0	322	0	52.37	0
44	longan	224	0	398	0	633	0	556	0	563	0	447	0	381	0	469	0	396	0	460	0	516	1	528	0	5571	1	387.28	0.07
4	namdinh	37	0	43	0	45	0	62	0	70	0	62	0	67	0	67	0	58	0	49	0	49	0	62	0	671	0	36.74	0
18	nghean	249	0	226	0	352	0	203	0	344	0	654	0	499	0	443	1	544	1	34	0	387	0	481	2	4416	4	151.27	0.14
6	ninhbinh	60	0	60	0	69	0	86	0	78	0	92	0	78	0	79	0	77	0	64	0	73	0	59	0	875	0	97.21	0
38	ninhthuan	567	0	592	0	575	0	543	0	547	0	567	0	512	0	593	0	528	0	540	0	589	0	543	0	6696	0	1183.67	0
10	phutho	215	0	241	2	279	0	276	0	223	0	247	2	237	0	291	0	113	0	255	1	219	0	204	0	2800	5	212.65	0.38
36	phuyen	0	0	0	0	0	0	0	0	0	0	0	0	0	0	0	0	5	0	14	0	8	0	20	0	47	0	5.45	0
29	quangbinh	115	0	100	0	114	0	109	0	117	0	128	0	130	0	134	0	104	0	85	0	124	0	109	0	1369	0	161.44	0
33	quangnam	138	0	139	0	160	0	147	0	133	0	123	0	93	0	128	0	19	0	215	0	72	0	79	0	1446	0	101.75	0
34	quangngai	371	1	564	1	595	1	606	0	484	0	549	0	520	1	533	0	473	1	426	0	387	0	352	0	5860	5	480.64	0.41
16	quangninh	45	0	63	0	73	0	83	0	93	0	90	0	133	0	70	0	86	0	39	0	44	0	54	0	873	0	76.14	0
30	quangtri	51	0	34	0	7	0	63	0	51	0	59	0	70	0	42	0	43	0	6	0	29	0	29	0	484	0	80.77	0
48	soctrang	329	0	453	0	636	0	614	0	448	0	500	0	508	0	594	0	495	0	534	0	526	0	517	0	6154	0	475.87	0
27	sonla	10	0	9	0	9	0	2	0	11	0	9	0	3	0	11	0	18	0	4	0	1	0	9	0	96	0	8.86	0
46	tayninh	1067	0	957	0	1136	0	1135	0	1124	0	652	0	1207	0	1257	0	1261	0	1188	0	0	0	1271	0	12255	0	1147.79	0
3	thaibinh	35	0	37	0	29	0	34	0	41	0	70	0	33	0	33	0	17	0	0	0	0	0	19	0	348	0	19.51	0
14	thainguyen	158	0	221	0	376	1	364	0	314	0	264	1	345	0	235	0	194	0	260	0	264	0	336	0	3331	2	295.46	0.18
7	thanhhoa	108	0	117	0	192	0	169	0	171	0	166	0	184	0	118	0	35	0	112	0	111	0	157	0	1640	0	48.16	0
43	tiengiang	1222	0	1319	0	1766	0	1357	0	1529	0	1536	0	1446	0	1362	0	1397	0	1297	0	1418	0	0	0	15649	0	934.88	0
40	tphcm	1511	0	1988	0	2518	0	2317	0	3022	0	3209	0	3613	0	4033	0	3756	0	2915	0	3746	0	3490	0	36118	0	504.08	0
51	travinh	964	0	1153	0	1269	0	1217	0	1162	0	1307	0	1209	0	1212	0	1115	0	1120	0	1172	0	1374	0	14274	0	1421.15	0
31	tthue	152	0	239	0	249	0	181	0	174	0	192	0	175	0	164	0	143	0	138	0	140	0	167	0	2114	0	194.18	0
22	tuyenquang	198	0	207	0	252	1	262	0	228	0	204	1	175	1	298	2	296	0	274	0	299	0	258	0	2951	5	405.64	0.69
52	vinhlong	878	0	1265	0	872	0	1662	0	1222	0	870	0	977	0	1192	0	0	0	1022	0	1098	0	1242	0	12300	0	1194.41	0
11	vinhphuc	93	0	105	0	162	0	141	0	191	0	181	0	163	0	134	0	119	0	121	0	108	0	668	0	2186	0	158.13	0
41	vungtau baria	197	0	302	0	368	0	325	0	310	1	370	1	404	0	381	0	341	0	370	0	423	1	404	0	4195	3	420.8	0.3
25	yenbai	116	1	119	1	141	2	73	0	96	0	163	0	100	1	80	0	96	0	80	0	238	0	203	0	1505	5	202.45	0.67
North		2438	3	2780	3	3676	6	3137	0	4888	1	5392	7	3556	4	3217	5	2831	3	2644	2	3230	1	3189	2	40978	37	107.06	0.1
Central		3978	3	4363	1	4895	1	4626	1	4316	0	4578	0	4574	1	4708	0	4078	1	4018	0	3711	0	3749	0	51594	8	455.94	0.07
South		13043	0	15670	0	17231	0	17012	0	16733	2	16381	1	17339	1	18387	0	18089	1	16850	0	16793	2	25287	0	208815	7	642.54	0.02
Highlands		351	2	423	1	511	0	501	0	467	2	606	1	374	0	446	0	392	0	412	0	327	0	300	1	5110	7	129.84	0.18
Whole country		19810	8	23236	5	26313	7	25276	1	26404	5	26957	9	25843	6	26758	5	25390	5	23924	2	24061	3	32525	3	307097	59	356.29	0.07

## Sheet: year 2010
No	province	morbidity1	mortality1	morbidity2	mortality2	morbidity3	mortality3	morbidity4	mortality4	morbidity5	mortality5	morbidity6	mortality6	morbidity7	mortality7	morbidity8	mortality8	morbidity9	mortality9	morbidity10	mortality10	morbidity11	mortality11	morbidity12	mortality12	Total morbidity	Total mortality	morbidity/100.000	mortality/100.000
49	angiang	205	0	205	0	1422	0	988	0	1345	0	1764	0	1365	0	1094	0	1364	0	1425	0	1463	1	3053	0	15693	1	715.86	0.05
8	bacgiang	336	0	375	0	431	0	412	1	480	0	405	1	441	0	410	0	348	0	366	0	351	0	316	0	4671	2	293.51	0.13
15	backan	20	0	43	0	44	0	51	0	47	0	53	0	22	0	22	0	54	1	67	0	40	0	36	0	499	1	165.67	0.33
58	baclieu	134	0	134	0	332	0	447	0	391	0	374	0	367	0	444	0	413	0	422	0	389	0	428	0	4275	0	488.25	0
9	bacninh	187	0	255	0	136	0	333	0	337	0	248	0	251	0	235	0	218	0	231	0	217	0	220	0	2868	0	273.86	0
50	bentre	1101	1	1101	1	1167	0	1204	0	1240	0	1012	0	1143	0	1114	0	1095	0	1080	0	1181	0	1232	0	13670	2	1067.21	0.16
35	binhdinh	493	0	545	0	549	1	630	0	745	0	755	2	616	0	602	0	739	0	699	0	623	0	704	0	7700	3	506.99	0.2
54	binhduong	783	0	241	0	808	0	855	0	951	0	820	0	860	0	800	0	684	0	842	0	873	0	847	0	9364	0	613.21	0
55	binhphuoc	87	0	87	0	129	0	121	0	123	0	133	0	136	0	103	0	121	0	137	0	103	0	131	0	1411	0	157.64	0
39	binhthuan	1645	0	1474	0	1782	0	1778	0	1558	0	1776	0	1761	0	1596	1	1412	0	1297	0	1243	0	1300	0	18622	1	1558.15	0.08
57	camau	33	0	33	0	26	0	27	0	16	0	22	0	29	0	26	0	24	0	28	0	27	0	342	0	633	0	51.42	0
47	cantho	0	0	0	0	0	0	0	0	0	0	0	0	0	0	0	0	0	0	0	0	0	0	0	0	0	0	0	0
24	caobang	63	0	110	0	63	0	203	0	125	0	100	0	95	0	111	0	127	0	80	0	76	0	85	0	1238	0	236.82	0
60	daclac	177	0	94	0	2	0	168	0	221	0	183	0	192	1	167	1	174	1	152	0	129	0	157	0	1816	3	102.73	0.17
61	dacnong	24	0	12	0	47	0	20	0	13	0	3	0	0	0	0	0	0	0	0	0	0	0	0	0	119	0	23.71	0
32	danang	80	0	57	0	63	0	73	0	61	0	70	0	58	0	63	0	64	0	50	0	30	0	50	0	719	0	79.16	0
28	dienbien	1	0	4	0	9	0	25	0	51	0	61	0	200	3	369	1	369	0	85	1	113	0	169	0	1456	5	289.54	0.99
42	dongnai	1335	0	1297	0	1358	0	1553	1	1591	0	1668	0	1689	0	1573	0	1198	0	1289	0	1365	0	1479	0	17395	1	684.54	0.04
53	dongthap	1310	0	1310	0	1530	0	1345	0	1271	0	1179	0	1244	0	1145	0	1246	0	1139	0	1274	0	1372	0	15365	0	903.26	0
62	gialai	213	0	206	0	211	1	206	0	189	0	162	0	245	0	234	0	234	0	246	0	261	0	245	0	2652	1	203.51	0.08
23	hagiang	43	0	43	0	56	1	62	0	80	1	65	0	86	0	74	1	63	0	67	1	67	3	129	1	835	8	112.6	1.08
12	haiduong	42	0	72	0	90	0	70	0	89	0	76	0	74	0	62	0	36	0	57	0	79	0	45	0	792	0	45.49	0
2	haiphong	43	0	51	0	74	0	61	0	65	0	58	0	49	0	45	0	43	0	56	0	61	0	62	0	668	0	35.56	0
5	hanam	32	0	1	0	10	0	10	0	9	0	0	0	0	0	13	0	15	0	10	0	13	0	0	0	113	0	14.09	0
1	hanoi	514	0	593	2	612	2	616	2	985	0	925	0	732	1	443	1	462	0	601	0	240	0	586	0	7309	8	110.71	0.12
19	hatinh	27	0	19	0	65	0	152	0	111	0	114	0	41	0	117	0	152	0	157	0	18	0	89	0	1062	0	84.63	0
59	haugiang	822	0	822	0	0	0	0	0	0	0	0	0	0	0	20	0	0	0	0	0	0	0	0	0	1664	0	215.22	0
17	hoabinh	8	0	27	0	256	0	27	0	3	0	46	0	2	0	1	0	61	0	2	0	30	0	0	1	463	1	57.53	0.12
13	hungyen	48	0	27	0	33	0	30	0	24	0	23	0	33	0	41	0	18	0	22	0	31	0	21	0	351	0	30.42	0
37	khanhhoa	90	0	73	0	82	0	95	0	113	1	98	1	88	0	68	0	64	0	103	0	71	0	6	0	951	2	80.4	0.17
56	kiengiang	345	0	345	0	405	0	448	0	473	0	231	0	0	0	224	0	444	0	414	0	518	0	0	0	3847	0	223.45	0
63	kontum	0	0	0	0	0	0	12	0	29	0	0	0	0	0	179	0	0	0	0	0	0	0	0	0	220	0	49.82	0
20	laichau	80	0	72	0	106	0	111	0	75	0	48	0	169	4	212	0	182	2	108	1	108	0	74	0	1345	7	355.04	1.85
45	lamdong	1157	0	1157	0	100	0	61	0	212	1	257	0	280	0	265	0	277	0	173	0	227	1	64	0	4230	2	348.7	0.16
21	langson	108	0	125	0	148	0	148	0	195	0	174	0	127	0	105	0	100	0	123	1	123	0	125	0	1601	1	214.11	0.13
26	laocai	23	0	29	0	23	0	48	0	61	0	66	0	73	0	83	0	84	0	74	0	140	1	348	1	1052	2	167.73	0.32
44	longan	352	0	352	0	453	0	438	0	533	0	499	0	548	0	443	0	530	0	420	0	483	0	522	0	5573	0	379.82	0
4	namdinh	32	0	58	0	46	0	76	0	36	0	52	0	55	0	72	0	47	0	52	0	62	1	82	0	670	1	35.97	0.05
18	nghean	321	0	298	0	364	1	255	0	380	1	416	0	304	0	330	1	178	0	258	0	267	0	356	2	3727	5	125.17	0.17
6	ninhbinh	51	0	68	0	69	0	84	0	107	0	77	0	84	0	75	0	53	0	75	0	57	0	90	0	890	0	96.94	0
38	ninhthuan	536	0	0	0	707	0	680	0	704	0	707	0	698	0	670	0	707	0	642	0	710	0	0	0	6761	0	1171.72	0
10	phutho	228	0	256	0	380	1	433	0	373	2	390	1	316	2	283	0	245	0	267	0	246	0	239	0	3656	6	272.22	0.45
36	phuyen	3	0	8	0	3	0	10	0	14	0	6	0	0	0	11	0	12	0	15	0	11	0	14	0	107	0	12.16	0
29	quangbinh	85	0	63	0	92	0	129	0	175	0	133	0	151	0	132	0	126	0	117	0	104	0	134	0	1441	0	166.6	0
33	quangnam	78	0	203	0	40	0	195	0	85	0	145	0	79	0	182	0	147	0	167	0	178	1	168	2	1667	3	115	0.21
34	quangngai	350	0	462	0	214	1	867	0	565	0	425	1	433	0	450	0	346	0	349	0	348	0	469	0	5278	2	424.42	0.16
16	quangninh	64	0	126	0	193	0	117	0	362	0	111	1	163	0	133	0	102	0	153	0	150	0	57	0	1731	1	148.01	0.09
30	quangtri	36	0	40	0	42	0	42	0	46	0	42	0	35	0	53	0	28	0	48	0	18	0	47	0	477	0	78.05	0
48	soctrang	600	0	600	0	505	0	585	0	546	0	491	0	618	0	592	0	650	0	551	0	598	0	669	0	7005	0	531.06	0
27	sonla	5	0	6	0	5	0	13	0	5	0	13	0	21	0	13	0	7	0	6	0	4	0	14	0	112	0	10.13	0
46	tayninh	683	0	683	0	1462	0	1544	0	1558	0	1589	0	1445	0	1238	0	1563	0	2790	0	1641	0	1547	0	17743	0	1629.21	0
3	thaibinh	22	0	25	0	22	0	33	0	28	0	32	0	21	0	20	0	25	0	23	0	25	0	15	0	291	0	15.99	0
14	thainguyen	494	0	421	0	402	0	349	0	516	1	429	0	404	0	403	0	250	0	206	0	407	0	455	0	4736	1	411.84	0.09
7	thanhhoa	82	0	81	0	73	0	157	0	196	0	213	0	177	0	84	0	98	0	150	0	124	0	127	0	1562	0	44.97	0
43	tiengiang	1103	0	1677	0	1454	0	1327	0	1406	0	1460	0	1480	0	1074	0	1578	0	1347	0	1310	0	1368	0	16584	0	971.31	0
40	tphcm	3467	0	3398	0	2847	0	3048	0	3564	0	3653	0	3610	0	3216	0	3163	0	2959	0	0	0	3014	0	35939	0	491.74	0
51	travinh	1272	0	1272	0	1349	0	1358	0	1328	0	1386	1	1449	0	1157	0	1196	0	1406	0	1297	0	1229	0	15699	1	1532.38	0.1
31	tthue	123	0	132	0	139	0	158	0	178	0	180	0	186	0	170	0	154	0	170	0	173	0	158	0	1921	0	172.99	0
22	tuyenquang	233	0	282	0	138	0	309	0	294	0	260	0	240	0	192	0	183	0	218	0	220	0	203	0	2772	0	373.56	0
52	vinhlong	1366	0	1366	0	1235	0	1199	0	1161	0	302	0	1076	0	1074	0	1043	0	991	0	1038	0	1062	0	12913	0	1229.35	0
11	vinhphuc	97	0	84	0	143	0	119	0	132	0	120	0	122	0	107	0	97	0	120	0	115	0	93	0	1349	0	131.86	0
41	vungtau baria	331	0	334	0	403	0	416	1	491	0	446	0	0	0	387	1	355	0	375	1	315	0	380	0	4233	3	416.29	0.3
25	yenbai	81	0	72	0	228	2	80	0	82	1	65	0	79	0	78	0	97	1	86	0	75	0	94	0	1117	4	147.31	0.53
North		3285	0	3623	2	4219	7	4384	3	5248	6	4640	3	4381	10	4133	4	3714	4	3720	4	3459	5	4130	5	48936	53	125.35	0.14
Central		3519	0	3057	0	3713	2	4657	0	4244	1	4337	4	4105	0	3997	1	3799	0	3657	0	3509	1	3050	2	45644	11	395.45	0.1
South		16486	1	16414	1	16985	0	16964	2	18200	1	17286	1	17339	0	15989	1	16944	0	17788	1	14102	2	18739	0	203236	10	613.11	0.03
Highlands		414	0	312	0	260	1	406	0	452	0	348	0	437	1	580	1	408	1	398	0	390	0	402	0	4807	4	119.75	0.1
Whole country		23704	1	23406	3	25177	10	26411	5	28144	8	26611	8	26262	11	24699	7	24865	5	25563	5	21460	8	26321	7	302623	78	344.89	0.09

## Sheet: year 2011
No	province	morbidity1	mortality1	morbidity2	mortality2	morbidity3	mortality3	morbidity4	mortality4	morbidity5	mortality5	morbidity6	mortality6	morbidity7	mortality7	morbidity8	mortality8	morbidity9	mortality9	morbidity10	mortality10	morbidity11	mortality11	morbidity12	mortality12	Total morbidity	Total mortality	morbidity/100.000	mortality/100.000
49	angiang	1205	0	513	0	1471	0	1343	0	902	0	1329	0	1921	0	1288	0	1432	0	1173	0	1832	0	1745	0	16154	0	722.44	0			16154	0	0	0
8	bacgiang	192	0	272	0	340	0	358	0	373	0	323	0	381	0	375	0	331	0	298	0	371	0	319	0	3933	0	242.29	0			3933	0	0	0
15	backan	31	0	36	0	40	0	49	0	54	0	60	0	35	0	26	0	43	0	36	1	61	0	42	0	513	1	166.98	0.33			513	1	0	0
58	baclieu	427	0	329	0	433	0	436	0	438	0	393	0	448	0	359	0	396	0	335	0	343	0	271	0	4608	0	515.97	0			4608	0	0	0
9	bacninh	226	0	202	0	219	0	295	0	316	0	348	0	301	0	271	0	238	0	204	0	294	0	225	0	3139	0	293.86	0			3139	0	0	0
50	bentre	1204	0	999	0	1204	0	1160	0	1336	0	1248	0	1163	0	1166	0	1109	0	1140	0	1171	0	1288	1	14188	1	1085.93	0.08			14188	1	0	0
35	binhdinh	612	0	795	0	623	0	564	0	778	0	680	1	638	0	601	0	576	0	556	0	532	0	511	0	7466	1	481.94	0.06			7466	1	0	0
54	binhduong	827	0	797	0	1063	0	982	0	1259	0	974	0	997	0	1012	0	868	0	900	0	868	0	838	0	11385	0	730.94	0			11385	0	0	0
55	binhphuoc	87	0	137	0	127	0	135	0	150	1	157	0	152	0	145	0	156	0	158	0	156	0	0	0	1560	1	170.87	0.11			1560	1	0	0
39	binhthuan	1266	0	1269	0	1246	0	1293	0	1307	0	1480	0	1247	0	1344	1	1182	0	1192	0	907	0	1246	0	14979	1	1228.76	0.08			14979	1	0	0
57	camau	312	0	320	0	315	0	345	0	310	0	366	0	331	0	302	0	285	0	309	0	300	0	275	0	3770	0	300.22	0			3770	0	0	0
47	cantho	1303	0	1153	0	1156	0	1252	0	1345	0	1204	0	1218	0	1144	0	1151	0	1232	0	1210	0	1258	0	14626	0	1181.75	0			14626	0	0	0
24	caobang	59	0	76	0	123	0	92	0	86	1	150	0	135	2	164	0	125	1	106	0	74	0	54	0	1244	4	233.31	0.75			1244	4	0	0
60	daclac	159	0	156	0	178	1	192	0	194	0	329	0	360	0	385	0	293	0	282	0	152	0	273	0	2953	1	163.77	0.06			2953	1	0	0
61	dacnong	32	0	57	0	89	0	67	0	80	0	81	0	53	0	65	0	71	0	64	0	58	0	65	0	782	0	152.77	0			782	0	0	0
32	danang	37	0	82	0	68	0	68	0	105	0	96	0	97	0	90	0	106	0	103	0	95	0	80	0	1027	0	110.85	0			1027	0	0	0
28	dienbien	284	2	218	1	326	2	405	2	514	0	527	3	430	3	482	0	610	1	454	3	618	0	480	0	5348	17	1042.66	3.31			5348	17	0	0
42	dongnai	1395	0	1272	0	1538	0	1477	0	1714	0	1533	0	1472	0	1489	0	1386	0	1343	0	1395	0	1341	0	17355	0	669.57	0			17355	0	0	0
53	dongthap	1361	0	1151	0	1277	0	1303	0	1362	0	1301	0	1327	0	1216	0	1215	0	1275	0	1215	0	1252	0	15255	0	879.21	0			15255	0	0	0
62	gialai	192	1	214	0	230	1	213	0	225	0	248	0	230	0	233	0	207	0	226	0	227	0	0	0	2445	2	183.94	0.15			2445	2	0	0
23	hagiang	113	1	98	0	124	1	136	0	136	3	82	2	272	0	62	1	51	0	212	2	68	1	60	1	1414	12	186.95	1.59			1414	12	0	0
12	haiduong	54	0	53	0	74	0	75	0	89	0	69	0	73	0	81	0	79	0	65	0	67	0	66	0	845	0	47.59	0			845	0	0	0
2	haiphong	36	0	40	0	73	0	92	0	105	0	91	0	85	0	89	0	77	0	71	0	60	0	53	0	872	0	45.51	0			872	0	0	0
5	hanam	22	0	26	0	36	0	39	0	46	0	32	0	37	0	30	0	40	0	36	0	41	0	31	0	416	0	50.85	0			416	0	0	0
1	hanoi	361	0	428	0	596	0	636	0	678	1	618	0	605	0	716	0	640	0	627	0	678	0	673	0	7256	1	107.76	0.01			7256	1	0	0
19	hatinh	83	0	47	0	103	0	85	0	99	0	119	0	135	0	149	1	115	0	84	0	97	0	76	0	1192	1	93.12	0.08			1192	1	0	0
59	haugiang	819	0	709	0	858	0	912	0	831	0	800	0	687	0	676	0	652	0	717	0	696	0	714	0	9071	0	1150.23	0			9071	0	0	0
17	hoabinh	35	0	37	0	58	0	70	0	57	1	72	1	4	0	62	0	39	0	58	1	78	0	61	0	631	3	76.87	0.37			631	3	0	0
13	hungyen	21	0	25	0	25	0	41	0	41	0	41	0	22	0	34	0	42	0	37	0	41	0	29	0	399	0	33.9	0			399	0	0	0
37	khanhhoa	75	0	93	0	89	0	178	0	229	0	200	0	203	0	212	0	167	0	170	0	155	0	97	0	1868	0	154.82	0			1868	0	0	0
56	kiengiang	442	0	356	0	567	0	500	0	460	0	504	0	597	0	382	0	235	0	858	0	536	1	500	0	5937	1	338.08	6			5937	1	0	0
63	kontum	14	0	12	0	35	0	36	0	28	0	61	0	21	0	72	0	63	0	90	0	89	0	54	0	575	0	127.67	0			575	0	0	0
20	laichau	62	0	101	0	103	0	116	0	150	1	152	0	173	1	114	0	114	0	82	0	82	0	88	0	1337	2	346.01	0.52			1337	2	0	0
45	lamdong	164	0	218	0	223	0	237	0	279	0	199	0	262	0	198	0	1146	0	151	0	206	0	121	0	3404	0	275.1	0			3404	0	0	0
21	langson	150	0	172	0	137	0	175	0	171	0	134	0	160	0	144	0	132	0	108	0	128	0	112	0	1723	0	225.9	0			1723	0	0	0
26	laocai	80	0	128	1	92	0	100	0	533	0	127	1	105	0	158	0	83	0	94	0	122	0	109	0	1731	2	270.58	0.31			1731	2	0	0
44	longan	494	0	517	0	511	0	600	0	623	0	576	0	625	0	636	1	332	0	525	0	551	0	555	0	6545	1	437.32	0.07			6545	1	0	0
4	namdinh	59	0	56	0	58	0	94	0	69	0	52	0	69	0	72	0	58	0	72	0	64	0	59	0	782	0	41.16	0			782	0	0	0
18	nghean	197	0	187	0	220	0	263	0	127	1	311	2	356	2	387	2	195	0	312	0	350	1	246	0	3151	8	103.75	0.26			3151	8	0	0
6	ninhbinh	90	0	63	0	72	0	92	0	96	0	83	0	87	0	89	0	84	0	68	0	85	0	57	0	966	0	103.15	0			966	0	0	0
38	ninhthuan	658	0	653	0	101	0	763	0	825	0	798	0	759	0	118	0	653	0	690	0	263	0	0	0	6281	0	1067.19	0			6281	0	0	0
10	phutho	197	0	198	0	227	0	240	1	199	1	203	0	253	2	213	0	235	1	223	0	203	0	195	2	2586	7	188.77	0.51			2586	7	0	0
36	phuyen	104	0	89	0	150	0	132	1	222	1	142	0	182	0	246	0	183	0	134	0	169	0	134	0	1887	2	210.17	0.22			1887	2	0	0
29	quangbinh	104	0	77	0	65	0	103	0	113	0	113	0	133	0	147	0	116	0	104	0	92	0	88	0	1255	0	142.25	0			1255	0	0	0
33	quangnam	225	0	184	1	171	0	195	1	205	0	234	1	429	1	312	0	361	0	295	0	287	0	235	0	3133	4	211.89	0.27			3133	4	0	0
34	quangngai	319	0	427	0	397	0	420	0	465	0	505	0	501	0	474	0	365	0	369	0	389	1	388	0	5019	1	395.68	0.08			5019	1	0	0
16	quangninh	48	0	58	0	123	0	81	0	94	0	83	0	80	0	66	0	96	0	53	0	68	0	54	0	904	0	75.78	0			904	0	0	0
30	quangtri	46	0	49	0	32	0	47	0	64	0	59	0	52	0	58	0	36	0	37	0	35	0	0	0	515	0	82.61	0			515	0	0	0
48	soctrang	670	0	534	0	559	0	636	0	639	0	493	0	664	0	710	0	634	0	1290	0	482	0	688	0	7999	0	594.52	0			7999	0	0	0
27	sonla	12	0	10	0	0	0	40	1	20	0	32	0	58	1	22	0	30	0	95	3	47	0	11	0	377	5	33.43	0.44			377	5	0	0
46	tayninh	990	0	1707	0	1501	0	1611	0	1689	0	1742	0	1719	1	1621	0	1508	0	1534	0	1594	0	1659	0	18875	1	1699.17	0.09			18875	1	0	0
3	thaibinh	19	0	27	0	25	0	27	0	35	0	32	0	19	0	16	0	15	0	16	0	35	0	32	0	298	0	16.06	0			298	0	0	0
14	thainguyen	235	0	424	0	547	1	397	0	558	3	643	0	587	0	348	0	325	0	560	0	498	0	494	0	5616	4	478.79	0.34			5616	4	0	0
7	thanhhoa	92	0	31	0	207	0	172	0	199	0	233	0	192	0	189	0	100	0	128	0	172	0	122	0	1837	0	51.86	0			1837	0	0	0
43	tiengiang	1308	0	1307	0	1358	0	1330	0	1476	0	1597	0	1421	0	1354	0	1482	0	1305	0	1335	0	1302	0	16575	0	951.75	0			16575	0	0	0
40	tphcm	2990	0	3019	0	2746	0	2803	0	2795	0	2767	0	3452	0	3231	0	3218	0	2972	0	2820	0	2956	0	35769	0	479.82	0			35769	0	0	0
51	travinh	1180	0	1442	0	1319	0	1175	0	1259	0	1236	0	1150	0	1280	0	1183	0	1206	1	1183	0	1103	0	14716	1	1408.26	0.1			14716	1	0	0
31	tthue	102	0	120	0	120	0	516	0	689	0	863	0	160	0	189	0	110	0	137	0	138	0	85	0	3229	0	285.08	0			3229	0	0	0
22	tuyenquang	202	0	245	2	242	0	286	0	255	0	238	2	309	1	347	0	305	2	319	0	360	1	443	2	3551	10	469.16	1.32			3551	10	0	0
52	vinhlong	999	0	1010	0	1128	0	1050	0	1055	0	1040	0	1080	0	1021	0	971	0	992	0	930	0	1066	0	12342	0	1151.95	0			12342	0	0	0
11	vinhphuc	56	0	79	0	99	0	128	0	140	0	126	0	126	0	92	0	96	0	95	0	143	0	95	0	1275	0	122.18	0			1275	0	0	0
41	vungtau baria	252	0	363	0	426	0	373	0	447	0	457	1	447	0	445	0	393	0	412	0	377	0	365	0	4757	1	458.65	0.1			4757	1	0	0
25	yenbai	108	1	79	1	84	1	108	0	89	1	82	1	71	2	92	1	82	0	81	4	152	2	87	0	1115	14	144.16	1.81			1115	14	0	0
North		3124	4	3416	5	4373	5	4692	4	5329	13	5063	12	5160	14	4890	5	4380	5	4594	14	5057	5	4373	5	54451	91	136.74	0.23			54451	91	0	0
Central		3548	0	3838	1	3062	0	4279	2	5002	1	5170	2	4401	1	3791	1	3855	0	3787	0	3062	1	2864	0	46659	9	396.32	0.08			46659	9	0	0
South		18429	0	17853	0	19780	0	19660	0	20369	1	19916	1	21133	1	19675	1	19752	0	19827	1	19200	1	19297	1	234891	7	694.71	0.02			234891	7	0	0
Highlands		397	1	439	0	532	2	508	0	527	0	719	0	664	0	755	0	634	0	662	0	526	0	392	0	6755	3	164.97	0.07			6755	3	0	0
Whole country		25498	5	25546	6	27747	7	29139	6	31227	15	30868	15	31358	16	29111	7	28621	5	28870	15	27845	7	26926	6	342756	110	392.97	0.12			342756	110	0	0
		0	0	0	0	0	0	0	0	0	0	0	0	0	0	0	0	0	0	0	0	0	0	0	0	0	0

## Sheet: year 2012
No	province	morbidity1	mortality1	morbidity2	mortality2	morbidity3	mortality3	morbidity4	mortality4	morbidity5	mortality5	morbidity6	mortality6	morbidity7	mortality7	morbidity8	mortality8	morbidity9	mortality9	morbidity10	mortality10	morbidity11	mortality11	morbidity12	mortality12	Total morbidity	Total mortality	morbidity/100.000	mortality/100.000	Population 1 month
49	angiang	1672	0	1726	0	1967	2	1785	0	1752	0	1621	0	1568	0	1578	0	1524	0	1505	0	1717	0	1813	0	20228	2	932.01	0.09	2.17036e+06			20228	2	0	0
8	bacgiang	237	0	270	0	391	0	440	0	395	0	342	0	329	0	317	0	331	0	298	0	371	0	282	0	4003	0	251.9	0	1.58912e+06			4003	0	0	0
15	backan	31	0	31	0	38	0	52	0	41	0	42	0	44	0	36	0	27	0	36	0	50	0	47	0	475	0	157.7	0	301205			475	0	0	0
58	baclieu	446	0	395	0	352	0	413	0	371	0	353	0	394	0	314	0	330	0	335	0	346	0	370	0	4419	0	500.95	0	882124			4419	0	0	0
9	bacninh	224	0	194	0	289	0	331	0	314	0	245	0	259	0	245	0	338	0	236	0	211	0	185	0	3071	0	286.48	0	1.07198e+06			3071	0	0	0
50	bentre	1298	0	1141	0	1353	0	1303	0	1251	0	1142	0	1053	1	1281	0	1101	0	1437	0	1236	0	1246	0	14842	1	1173.89	0.08	1.26434e+06			14842	1	0	0
35	binhdinh	471	0	465	0	490	1	516	0	500	0	483	0	520	0	512	0	457	0	457	0	476	0	469	0	5816	1	385.12	0.07	1.51018e+06			5816	1	0	0
54	binhduong	871	0	868	0	1062	0	1071	0	1048	0	1084	0	1019	0	1001	0	888	0	1027	0	955	0	1223	0	12117	0	706.36	0	1.71541e+06			12117	0	0	0
55	binhphuoc	102	0	116	0	129	0	131	0	216	0	195	0	264	0	168	0	166	0	198	0	192	1	199	0	2076	1	226.22	0.11	917691			2076	1	0	0
39	binhthuan	1257	0	1107	0	1125	0	1064	0	1197	0	1137	0	1232	0	1130	0	1065	0	1171	0	1245	0	1163	0	13893	0	1164.73	0	1.19281e+06			13893	0	0	0
57	camau	259	0	269	0	354	0	347	0	306	0	318	0	298	0	336	0	286	0	343	0	375	0	320	0	3811	0	310.83	0	1.22607e+06			3811	0	0	0
47	cantho	1291	0	1190	0	1247	0	1108	0	1090	0	1203	0	1202	0	1068	0	1016	0	1191	0	1055	0	1062	0	13723	0	1134	0	1.21014e+06			13723	0	0	0
24	caobang	63	0	66	0	118	0	48	0	130	0	96	0	111	2	83	0	107	0	114	0	102	0	73	0	1111	2	213.83	0.38	519572			1111	2	0	0
60	daclac	104	0	101	0	144	0	30	0	142	0	89	0	106	0	147	0	89	0	130	0	164	0	140	0	1386	0	77.23	0	1.79464e+06			1386	0	0	0
61	dacnong	51	0	72	0	73	0	88	0	86	0	68	0	81	0	75	0	102	0	84	0	76	0	82	0	938	0	179.1	0	523730			938	0	0	0
32	danang	102	0	112	0	121	0	100	0	102	0	121	0	105	0	94	0	284	0	350	0	362	0	338	0	2191	0	227.65	0	962442			2191	0	0	0
28	dienbien	346	0	375	0	572	2	460	1	427	1	364	0	291	1	329	0	279	0	271	0	272	0	196	0	4182	5	802.44	0.96	521160			4182	5	0	0
42	dongnai	1280	0	1269	0	1350	0	1201	0	1319	0	1298	1	1255	0	1130	0	1197	0	1282	0	1284	0	1342	0	15207	1	563.83	0.04	2.69709e+06			15207	1	0	0
53	dongthap	1188	0	1168	0	1171	0	1154	0	1170	0	1145	1	1196	0	1081	0	1001	0	1233	0	1203	0	1227	0	13937	1	827.16	0.06	1.68492e+06			13937	1	0	0
62	gialai	210	0	186	1	236	0	227	1	285	0	245	0	257	0	256	0	246	0	275	0	269	0	265	0	2957	2	219.89	0.15	1.34476e+06			2957	2	0	0
23	hagiang	78	2	218	1	322	0	181	1	218	1	55	1	155	1	144	0	66	0	144	0	89	0	72	2	1742	9	229.95	1.19	757556			1742	9	0	0
12	haiduong	63	0	0	0	0	0	63	0	52	0	66	0	19	0	56	0	95	0	102	0	95	0	0	0	611	0	35.27	0	1.73235e+06			611	0	0	0
2	haiphong	62	0	67	0	82	0	97	0	109	0	81	0	87	0	66	0	96	0	77	0	53	0	64	0	941	0	49.65	0	1.89527e+06			941	0	0	0
5	hanam	19	0	24	0	32	0	42	0	24	0	13	0	14	0	13	0	28	0	28	0	15	0	52	0	304	0	38.36	0	792492			304	0	0	0
1	hanoi	357	0	466	0	650	0	725	0	753	0	551	0	647	0	631	0	608	0	598	0	632	0	560	0	7178	0	105.89	0	6.77873e+06			7178	0	0	0
19	hatinh	67	0	68	0	56	0	85	0	113	0	81	0	125	0	116	0	45	0	85	0	102	0	66	0	1009	0	81.69	0	1.23516e+06			1009	0	0	0
59	haugiang	984	0	632	0	704	0	634	0	692	0	678	0	745	0	774	0	575	0	688	0	710	0	702	0	8518	0	1097.72	0	775972			8518	0	0	0
17	hoabinh	52	0	44	0	51	0	47	0	58	0	49	0	15	0	42	0	58	0	65	0	31	0	68	0	580	0	71.75	0	808362			580	0	0	0
13	hungyen	21	0	25	0	19	0	19	0	13	0	19	0	23	0	24	0	17	0	21	0	17	0	16	0	234	0	20.17	0	1.16014e+06			234	0	0	0
37	khanhhoa	184	0	224	0	163	0	171	0	191	0	207	0	173	0	190	0	156	0	175	0	145	0	139	0	2118	0	178.87	0	1.1841e+06			2118	0	0	0
56	kiengiang	781	0	374	0	448	0	388	0	740	0	277	0	407	0	501	0	490	0	497	0	713	0	614	0	6230	0	359.57	0	1.73263e+06			6230	0	0	0
63	kontum	67	0	74	0	92	0	83	0	71	0	64	0	72	0	68	0	73	0	64	0	88	0	75	0	891	0	193.01	0	461634			891	0	0	0
20	laichau	66	0	89	0	104	0	91	0	96	0	101	0	99	0	103	0	97	0	96	0	105	0	70	0	1117	0	280.29	0	398516			1117	0	0	0
45	lamdong	201	0	191	0	225	0	264	0	245	0	276	0	258	0	196	0	256	0	219	0	227	0	280	0	2838	0	229.81	0	1.23493e+06			2838	0	0	0
21	langson	94	0	107	0	160	0	165	0	178	0	150	0	129	0	154	0	125	0	117	0	128	0	102	0	1609	0	215.23	0	747572			1609	0	0	0
26	laocai	125	0	74	0	148	0	213	0	178	1	168	0	104	0	149	1	92	0	87	0	99	0	176	1	1613	3	249.08	0.46	647583			1613	3	0	0
44	longan	457	0	356	0	557	0	524	0	578	0	430	0	610	0	494	0	436	0	584	0	463	0	485	0	5974	0	408.72	0	1.46164e+06			5974	0	0	0
4	namdinh	51	0	55	0	74	0	100	0	83	0	57	0	84	0	74	0	91	0	88	0	66	0	47	0	870	0	47.1	0	1.84713e+06			870	0	0	0
18	nghean	230	0	283	0	216	0	415	1	301	1	278	1	293	1	473	1	306	0	310	0	302	0	248	0	3655	5	122.77	0.17	2.97711e+06			3655	5	0	0
6	ninhbinh	46	0	80	0	74	0	83	0	120	0	86	0	78	0	67	0	66	0	85	0	86	0	77	0	948	0	104.04	0	911188			948	0	0	0
38	ninhthuan	759	1	691	0	689	0	640	0	690	0	662	0	676	0	740	0	676	0	803	0	675	0	643	0	8344	1	1448.9	0.17	575885			8344	1	0	0
10	phutho	197	0	198	1	239	1	273	1	290	4	316	4	345	0	367	0	443	2	405	0	415	1	347	1	3835	15	286.27	1.12	1.33964e+06			3835	15	0	0
36	phuyen	143	0	166	0	134	0	124	0	159	0	202	0	163	0	137	0	153	0	157	0	126	0	156	0	1820	0	206.59	0	880972			1820	0	0	0
29	quangbinh	81	0	91	0	97	0	124	0	118	0	144	0	92	0	128	0	96	0	118	0	119	0	117	0	1325	0	153.77	0	861677			1325	0	0	0
33	quangnam	224	0	285	0	218	0	255	0	263	0	210	0	239	0	286	1	238	0	226	0	226	0	181	0	2851	1	196.9	0.07	1.44794e+06			2851	1	0	0
34	quangngai	513	0	945	1	399	0	356	0	470	0	419	0	480	0	437	0	369	0	474	1	408	0	453	0	5723	2	463.75	0.16	1.23407e+06			5723	2	0	0
16	quangninh	30	0	68	0	80	0	85	0	91	0	107	0	92	0	59	0	67	0	58	0	53	0	43	0	833	0	70.93	0	1.1744e+06			833	0	0	0
30	quangtri	31	0	43	0	41	0	55	0	46	0	49	0	57	0	271	0	46	0	45	0	62	0	32	0	778	0	127.41	0	610627			778	0	0	0
48	soctrang	662	0	613	0	644	0	629	0	583	0	655	0	582	0	581	0	511	0	638	0	719	0	552	0	7369	0	559.97	0	1.31596e+06			7369	0	0	0
27	sonla	444	2	667	2	768	2	360	4	438	0	448	2	398	1	447	1	469	3	816	3	1177	1	725	2	7157	23	628.49	2.02	1.13876e+06			7157	23	0	0
46	tayninh	1488	0	1537	0	1618	0	1582	0	1485	0	1620	0	1653	0	1514	0	1530	0	1578	0	1498	0	1543	0	18646	0	1710.14	0	1.09032e+06			18646	0	0	0
3	thaibinh	17	0	28	0	32	0	22	0	39	0	27	0	30	0	25	0	18	0	33	0	28	0	29	0	328	0	18.28	0	1.79431e+06			328	0	0	0
14	thainguyen	243	0	106	0	317	1	230	0	260	0	254	0	348	1	246	0	325	0	361	0	323	1	0	0	3013	3	261.64	0.26	1.15158e+06			3013	3	0	0
7	thanhhoa	57	0	159	0	205	0	292	0	291	0	333	0	307	0	235	0	238	0	178	0	0	0	0	0	2295	0	66.83	0	3.43409e+06			2295	0	0	0
43	tiengiang	1401	0	1375	0	1550	0	1409	0	1361	0	1470	0	1268	0	1367	0	1061	0	1338	0	1264	0	1409	1	16273	1	960.41	0.06	1.69438e+06			16273	1	0	0
40	tphcm	5133	0	5049	0	5158	0	5099	0	5317	0	5240	0	5016	1	190	0	4665	0	4629	0	5006	0	5268	0	55770	1	736.07	0.01	7.57673e+06			55770	1	0	0
51	travinh	1216	0	1024	0	1137	0	1109	0	1073	0	942	0	1073	0	1021	0	937	0	1287	0	1214	0	1190	0	13223	0	1296.77	0	1.01969e+06			13223	0	0	0
31	tthue	119	0	128	0	160	0	134	0	164	0	149	0	163	0	159	0	133	0	147	0	145	0	176	0	1777	0	159.77	0	1.11222e+06			1777	0	0	0
22	tuyenquang	279	0	284	0	326	0	415	0	330	0	452	2	289	1	389	2	480	0	332	0	358	0	319	0	4253	5	576.09	0.68	738253			4253	5	0	0
52	vinhlong	1093	0	980	0	1065	0	1019	0	1112	0	1055	0	1069	0	1083	0	889	0	1196	0	1160	0	1110	0	12831	0	1240.85	0	1.03405e+06			12831	0	0	0
11	vinhphuc	88	0	98	0	127	0	161	0	137	0	117	0	104	0	133	0	107	0	73	0	78	0	62	0	1285	0	125.33	0	1.02529e+06			1285	0	0	0
41	vungtau baria	336	0	409	0	427	0	370	1	464	0	367	0	386	0	740	0	297	0	386	0	344	0	410	0	4936	1	476.29	0.1	1.03634e+06			4936	1	0	0
25	yenbai	80	0	94	2	129	0	168	0	180	2	198	3	542	2	392	0	463	1	453	1	355	0	367	1	3421	12	445.39	1.56	768091			3421	12	0	0
North		3667	4	4238	6	5619	6	5663	8	5659	10	5096	13	5361	10	5415	5	5482	6	5567	4	5613	3	4293	7	61673	82	157.1	0.21				61673	82	0	0
Central		3884	1	4257	1	3637	1	3539	0	3900	0	3783	0	3900	0	4084	1	3673	0	4123	1	3989	0	3867	0	46636	5	402.97	0.04				46636	5	0	0
South		22159	0	20682	0	22518	2	21540	1	22173	0	21369	2	21316	2	16418	0	19156	0	21591	0	21681	1	22365	1	252968	9	749.74	0.03				252968	9	0	0
Highlands		432	0	433	1	545	0	428	1	584	0	466	0	516	0	546	0	510	0	553	0	597	0	562	0	6172	2	149.63	0.05				6172	2	0	0
Whole country		30142	5	29610	8	32319	9	31170	10	32316	10	30714	15	31093	12	26463	6	28821	6	31834	5	31880	4	31087	8	367449	98	414.29	0.11				367449	98	0	0
		0	0	0	0	0	0	0	0	0	0	0	0	0	0	0	0	0	0	0	0	0	0	0	0	0	0
																														8.86951e+07

## Sheet: year 2013
No	province	morbidity1	mortality1	morbidity2	mortality2	morbidity3	mortality3	morbidity4	mortality4	morbidity5	mortality5	morbidity6	mortality6	morbidity7	mortality7	morbidity8	mortality8	morbidity9	mortality9	morbidity10	mortality10	morbidity11	mortality11	morbidity12	mortality12	Total morbidity	Total mortality	morbidity/100.000	mortality/100.000
49	angiang	1294	0	784	0	1323	0	1349	0	1673	0	1483	0	733	0	1432	0	1248	0	1434	0	1189	0	767	0	14709	0	677.72	0			14709	0	0	0
8	bacgiang	290	0	335	0	350	0	341	0	354	0	322	0	373	0	355	0	334	0	412	0	382	0	371	0	4219	0	265.5	0			4219	0	0	0
15	backan	29	0	38	1	51	0	59	0	60	0	36	0	55	0	51	0	38	0	36	0	35	0	52	0	540	1	179.28	0.33			540	1	0	0
58	baclieu	319	0	311	0	337	0	291	0	466	0	342	0	372	0	385	0	1099	0	380	0	359	0	401	0	5062	0	573.84	0			5062	0	0	0
9	bacninh	199	0	203	0	247	0	238	0	253	0	216	0	287	0	251	0	274	0	266	0	299	0	275	0	3008	0	280.61	0			3008	0	0	0
50	bentre	1203	0	1016	0	1114	0	1182	0	1289	0	996	0	1266	0	941	0	1324	0	1281	0	1158	0	1197	0	13967	0	1104.69	0			13967	0	0	0
35	binhdinh	532	0	600	0	688	0	572	0	616	0	597	0	585	0	645	0	456	0	536	0	468	0	416	0	6711	0	444.39	0			6711	0	0	0
54	binhduong	870	0	675	0	1034	0	1011	0	959	0	951	0	1043	0	931	0	881	0	875	0	928	0	879	0	11037	0	643.4	0			11037	0	0	0
55	binhphuoc	430	0	139	0	202	1	214	0	226	0	205	0	194	0	180	0	129	0	145	0	167	0	138	0	2369	1	258.14	0.11			2369	1	0	0
39	binhthuan	1273	0	1071	0	1191	0	1240	0	1293	0	1211	0	1300	0	1271	0	1174	0	1162	0	1094	0	174	0	13454	0	1127.92	0			13454	0	0	0
57	camau	360	0	269	0	265	0	275	0	387	0	356	0	325	0	349	0	369	0	329	0	381	0	382	0	4047	0	330.08	0			4047	0	0	0
47	cantho	1048	0	1070	0	1013	0	1044	0	1006	0	956	0	1119	0	990	0	885	0	916	0	897	0	896	0	11840	0	978.4	0			11840	0	0	0
24	caobang	60	0	79	0	72	0	71	0	99	0	75	0	49	0	56	1	74	0	57	0	59	0	116	0	867	1	166.86	0.19			867	1	0	0
60	daclac	252	0	205	1	278	0	264	0	325	0	289	0	348	0	312	0	291	0	329	0	298	0	296	0	3487	1	194.3	0.06			3487	1	0	0
61	dacnong	64	0	75	0	91	0	110	0	83	0	102	0	46	0	81	0	124	0	68	0	74	0	63	0	981	0	187.31	0			981	0	0	0
32	danang	311	0	308	0	334	0	365	0	296	0	357	0	415	0	402	0	327	0	244	0	312	0	337	0	4008	0	416.44	0			4008	0	0	0
28	dienbien	158	0	220	0	206	1	218	0	332	1	226	2	225	0	212	0	200	0	175	0	181	1	211	0	2564	5	491.98	0.96			2564	5	0	0
42	dongnai	1244	0	1232	0	1410	0	1433	0	1413	0	1288	0	1397	0	1360	0	1234	1	1330	0	1341	0	1297	0	15979	1	592.46	0.04			15979	1	0	0
53	dongthap	1267	0	1038	0	1192	0	1193	0	1190	0	1000	0	1196	0	1196	1	1006	0	1115	0	1115	0	1066	0	13574	1	805.62	0.06			13574	1	0	0
62	gialai	177	0	202	0	214	0	243	0	274	0	205	1	247	0	238	0	218	0	197	0	214	1	242	0	2671	2	198.63	0.15			2671	2	0	0
23	hagiang	107	0	81	0	109	1	130	0	166	0	141	0	141	1	99	2	251	1	147	0	119	0	196	1	1687	6	222.69	0.79			1687	6	0	0
12	haiduong	69	0	73	0	88	0	63	0	93	0	106	0	90	0	101	0	116	0	112	0	105	0	88	0	1104	0	63.73	0			1104	0	0	0
2	haiphong	74	0	71	0	94	0	97	0	121	0	110	0	117	0	126	0	97	0	100	0	81	0	79	0	1167	0	61.58	0			1167	0	0	0
5	hanam	24	0	25	0	36	0	33	0	18	0	44	0	29	0	42	0	15	0	17	0	34	0	52	0	369	0	46.57	0			369	0	0	0
1	hanoi	480	0	692	0	691	0	617	0	726	0	662	0	799	0	796	0	784	0	673	0	590	0	488	0	7998	0	117.99	0			7998	0	0	0
19	hatinh	67	0	67	0	78	1	89	0	106	0	93	0	97	0	68	0	92	0	98	0	148	0	164	1	1167	2	94.48	0.16			1167	2	0	0
59	haugiang	721	0	594	0	585	0	639	0	643	0	591	0	570	0	535	0	516	0	529	0	558	0	616	0	7097	0	914.6	0			7097	0	0	0
17	hoabinh	24	0	104	0	209	0	95	1	167	4	149	0	177	0	108	1	363	1	217	0	544	1	480	0	2637	8	326.22	0.99			2637	8	0	0
13	hungyen	14	0	11	0	17	0	14	0	12	0	19	0	7	0	16	0	33	0	30	0	44	0	46	0	263	0	22.67	0			263	0	0	0
37	khanhhoa	184	0	182	0	282	0	165	0	168	0	226	0	198	0	114	0	117	0	83	0	77	0	70	0	1866	0	157.59	0			1866	0	0	0
56	kiengiang	430	0	545	1	439	0	740	1	876	0	639	0	511	0	602	0	615	0	652	0	747	0	782	0	7578	2	437.37	0.12			7578	2	0	0
63	kontum	35	0	21	0	14	0	42	0	56	0	102	0	87	0	81	0	27	0	28	0	25	1	12	0	530	1	114.81	0.22			530	1	0	0
20	laichau	65	0	73	0	122	0	104	0	161	0	90	0	91	0	78	0	67	0	83	1	105	0	82	0	1121	1	281.29	0.25			1121	1	0	0
45	lamdong	249	0	235	0	214	1	246	0	237	0	249	0	231	0	227	0	226	0	249	1	197	0	219	0	2779	2	225.04	0.16			2779	2	0	0
21	langson	92	0	94	0	112	0	127	0	166	0	147	0	111	0	164	0	160	0	135	0	120	0	164	0	1592	0	212.96	0			1592	0	0	0
26	laocai	113	0	155	1	258	1	109	1	88	0	28	0	115	0	264	0	100	0	83	0	64	0	176	0	1553	3	239.82	0.46			1553	3	0	0
44	longan	519	0	409	0	447	0	422	0	438	0	488	1	612	0	411	0	428	0	454	0	454	0	439	0	5521	1	377.73	0.07			5521	1	0	0
4	namdinh	64	0	73	0	77	0	66	0	77	0	82	0	98	0	108	0	112	0	122	0	79	0	64	0	1022	0	55.33	0			1022	0	0	0
18	nghean	185	2	239	1	362	0	363	1	386	1	366	2	313	0	288	0	389	0	189	0	341	2	288	1	3709	10	124.59	0.34			3709	10	0	0
6	ninhbinh	75	0	69	0	141	0	98	0	118	0	126	0	141	0	92	0	104	0	108	0	90	0	104	0	1266	0	138.94	0			1266	0	0	0
38	ninhthuan	719	0	597	0	666	0	713	0	766	0	181	0	767	1	736	0	704	0	536	0	704	0	757	0	7846	1	1362.43	0.17			7846	1	0	0
10	phutho	341	1	347	2	465	1	369	1	418	0	372	0	470	2	410	1	413	2	293	0	419	0	415	0	4732	10	353.22	0.75			4732	10	0	0
36	phuyen	148	0	130	0	129	0	148	0	187	0	127	0	176	0	155	0	152	0	123	0	142	0	68	0	1685	0	191.27	0			1685	0	0	0
29	quangbinh	61	0	71	0	107	0	85	0	95	0	89	0	104	0	101	0	108	0	92	0	128	0	123	0	1164	0	135.08	0			1164	0	0	0
33	quangnam	140	0	200	0	211	0	716	0	226	0	207	0	260	0	202	0	177	0	180	1	184	1	53	0	2756	2	190.34	0.14			2756	2	0	0
34	quangngai	430	0	431	0	451	0	362	0	496	0	456	0	452	0	470	0	400	0	456	2	450	0	411	0	5265	2	426.64	0.16			5265	2	0	0
16	quangninh	43	0	43	0	60	0	79	0	84	0	76	0	110	0	60	0	74	0	78	0	75	0	82	0	864	0	73.57	0			864	0	0	0
30	quangtri	42	0	47	0	138	0	199	0	64	0	65	0	64	0	59	1	65	0	49	0	39	0	55	0	886	1	145.1	0.16			886	1	0	0
48	soctrang	662	0	475	0	513	0	513	0	589	0	517	0	604	0	592	0	537	0	518	0	518	0	561	0	6599	0	501.46	0			6599	0	0	0
27	sonla	268	1	431	1	479	1	468	0	471	2	384	0	566	3	543	3	524	0	502	1	453	1	486	0	5575	13	489.57	1.14			5575	13	0	0
46	tayninh	1521	0	1342	0	1514	0	1569	0	1555	0	1187	0	1123	0	1259	0	1439	0	1051	0	1281	0	999	0	15840	0	1452.79	0			15840	0	0	0
3	thaibinh	28	0	15	0	34	0	26	0	53	0	39	0	38	0	40	0	18	0	48	0	38	0	28	0	405	0	22.57	0			405	0	0	0
14	thainguyen	151	0	258	0	352	0	308	0	135	0	250	0	524	0	743	0	651	1	577	0	533	0	567	1	5049	2	438.44	0.17			5049	2	0	0
7	thanhhoa	179	1	276	0	256	0	195	0	302	0	315	0	288	0	193	0	314	0	346	0	244	0	214	0	3122	1	90.91	0.03			3122	1	0	0
43	tiengiang	1292	0	1176	0	1229	0	1331	0	1331	0	1217	0	874	0	392	0	1447	0	998	0	1126	0	1063	0	13476	0	795.34	0			13476	0	0	0
40	tphcm	5187	0	5000	0	4640	0	5430	0	4941	0	5055	0	5092	0	4945	0	2544	0	2107	0	2929	0	2324	0	50194	0	662.47	0			50194	0	0	0
51	travinh	1204	0	1016	0	1073	0	1124	0	1206	0	1066	0	1162	0	1143	0	1121	0	1238	0	1237	0	1214	1	13804	1	1353.75	0.1			13804	1	0	0
31	tthue	135	0	133	0	181	0	146	0	203	0	157	0	176	0	158	0	135	0	123	0	128	0	88	0	1763	0	158.51	0			1763	0	0	0
22	tuyenquang	286	1	303	0	302	0	308	0	270	0	410	1	410	1	403	1	428	1	474	0	434	1	319	1	4347	7	588.82	0.95			4347	7	0	0
52	vinhlong	1089	0	1088	0	1010	0	1019	0	1181	0	1126	0	1064	0	1077	0	1023	0	1058	0	1036	0	1023	0	12794	0	1237.27	0			12794	0	0	0
11	vinhphuc	79	0	98	0	177	0	208	0	186	0	225	1	348	3	353	1	349	1	241	2	254	0	193	1	2711	9	264.42	0.88			2711	9	0	0
41	vungtau baria	407	0	306	0	372	0	379	0	393	0	409	0	392	0	377	1	348	0	386	0	316	0	440	0	4525	1	436.63	0.1			4525	1	0	0
25	yenbai	679	4	662	0	535	0	892	1	641	0	587	1	591	0	517	0	416	0	241	0	369	0	287	0	6417	6	835.46	0.78			6417	6	0	0
Central		3975	0	3770	0	4378	0	4711	0	4410	0	3673	0	4497	1	4313	1	3815	0	3584	3	3726	1	2552	0	47404	6	409.61	0.05			47404	6	0	0
Highlands		528	0	503	1	597	0	659	0	738	0	698	1	728	0	712	0	660	0	622	0	611	2	613	0	7669	4	185.93	0.1			7669	4	0	0
North		4243	10	5135	6	5980	6	5785	5	6063	8	5696	7	6660	10	6537	10	6790	7	5860	4	6239	6	6087	6	71075	85	181.05	0.22			71075	85	0	0
South		21316	0	18720	1	19926	2	21404	1	21999	0	20121	1	19880	0	19324	2	18419	1	17045	1	17934	0	16703	1	232791	10	686.94	0.03			232791	10	0	0
Whole country		30062	10	28128	8	30881	8	32559	6	33210	8	30188	9	31765	11	30886	13	29684	8	27111	8	28510	9	25955	7	358939	105	404.69	0.12			358939	105	0	0
		0	0	0	0	0	0	0	0	0	0	0	0	0	0	0	0	0	0	0	0	0	0	0	0	0	0

## Sheet: year 2014
No	province	morbidity1	mortality1	morbidity2	mortality2	morbidity3	mortality3	morbidity4	mortality4	morbidity5	mortality5	morbidity6	mortality6	morbidity7	mortality7	morbidity8	mortality8	morbidity9	mortality9	morbidity10	mortality10	morbidity11	mortality11	morbidity12	mortality12	Total morbidity	Total mortality	morbidity/100.000	mortality/100.000
49	angiang	1296	0	1485	0	1480	0	1412	0	1393	0	1325	0	1481	0	1393	0	1333	0	1352	0	1216	0	1326	0	16492	0	561.32	0			16492	0	0	0
8	bacgiang	411	0	362	0	400	0	639	0	560	1	688	0	610	0	579	0	554	0	692	0	728	1	616	0	6839	2	404.96	0.12			6839	2	0	0
15	backan	51	0	45	0	31	0	90	0	58	0	76	1	66	0	74	0	56	0	50	0	89	0	91	0	777	1	243.08	0.31			777	1	0	0
58	baclieu	386	0	364	0	379	0	384	0	295	0	298	0	328	0	331	0	433	0	360	0	394	0	395	0	4347	0	400.57	0			4347	0	0	0
9	bacninh	295	0	262	0	297	0	444	0	405	0	426	0	373	0	375	0	345	0	403	0	331	0	289	0	4245	0	381.97	0			4245	0	0	0
50	bentre	1139	0	1043	0	1213	0	1196	0	1267	0	1065	0	1216	0	1185	0	1198	0	1283	0	1151	0	1248	0	14204	0	769.13	0			14204	0	0	0
35	binhdinh	498	0	472	0	479	0	413	0	438	0	546	0	528	0	500	0	454	0	466	0	513	0	481	0	5788	0	359.11	0			5788	0	0	0
54	binhduong	997	0	834	0	1022	0	1042	0	1010	0	1019	0	961	0	1034	0	877	0	857	0	878	0	884	0	11415	0	544.84	0			11415	0	0	0
55	binhphuoc	114	0	130	0	154	0	141	0	156	0	161	0	148	0	195	0	143	0	154	0	132	0	140	0	1768	0	174.5	0			1768	0	0	0
39	binhthuan	1083	0	1213	0	1250	0	1292	0	1266	0	1281	0	1342	0	1431	0	1151	0	1189	0	1160	0	1249	0	14907	0	1175.37	0			14907	0	0	0
57	camau	343	0	367	0	401	0	360	0	395	0	388	0	416	0	357	0	431	0	364	0	328	0	367	0	4517	0	296.65	0			4517	0	0	0
47	cantho	962	0	820	0	921	0	807	0	202	0	808	0	782	0	753	0	758	0	852	0	891	0	923	0	9479	0	575.52	0			9479	0	0	0
24	caobang	82	0	83	0	103	0	111	0	211	1	224	0	223	0	186	0	228	0	224	0	194	0	230	0	2099	1	378.37	0.18			2099	1	0	0
60	daclac	276	0	430	0	314	0	261	0	381	0	291	0	336	0	336	0	132	0	123	0	156	0	197	0	3233	0	172.34	0			3233	0	0	0
61	dacnong	47	0	62	0	105	0	92	0	87	0	83	0	73	0	107	0	77	0	98	0	103	0	84	0	1018	0	191.15	0			1018	0	0	0
32	danang	341	0	324	0	309	0	403	0	318	0	360	0	387	0	406	0	405	0	404	0	408	0	288	0	4353	0	451.6	0			4353	0	0	0
28	dienbien	122	0	148	0	154	0	167	1	211	0	115	0	140	0	134	0	169	0	180	0	172	0	160	0	1872	1	350.8	0.19			1872	1	0	0
42	dongnai	1092	0	1317	0	1497	1	1602	1	1594	0	1415	0	1150	0	1546	0	1428	0	1477	0	1542	0	1488	0	17148	2	592.87	0.07			17148	2	0	0
53	dongthap	1020	0	1105	0	1312	0	1256	0	1135	0	1135	0	1172	0	1046	0	1014	0	1024	0	1022	0	1137	0	13378	0	593.42	0			13378	0	0	0
62	gialai	267	0	234	0	290	0	261	0	278	0	205	0	270	0	286	0	265	0	307	0	278	0	276	0	3217	0	232.62	0			3217	0	0	0
23	hagiang	124	0	128	1	56	0	135	0	85	0	135	0	121	0	34	1	111	1	99	0	47	0	105	0	1180	3	149.95	0.38			1180	3	0	0
12	haiduong	90	0	77	0	115	0	151	0	150	0	127	0	158	0	118	0	125	0	133	0	124	0	108	0	1476	0	79.89	0			1476	0	0	0
2	haiphong	71	0	71	0	100	0	115	0	145	0	111	0	72	0	75	0	106	0	102	0	73	0	69	0	1110	0	55.68	0			1110	0	0	0
5	hanam	37	0	26	0	31	0	49	0	48	0	60	0	50	0	39	0	46	0	52	0	22	0	32	0	492	0	57.8	0			492	0	0	0
1	hanoi	573	0	576	0	650	0	797	0	720	2	831	1	859	0	810	0	747	0	784	2	778	0	618	0	8743	5	124.8	0.07			8743	5	0	0
19	hatinh	224	0	130	1	117	0	176	0	282	1	172	0	225	0	202	0	137	0	150	0	176	0	101	0	2092	2	157.09	0.15			2092	2	0	0
59	haugiang	688	0	712	0	628	0	711	0	746	0	621	0	675	0	584	0	605	0	615	0	642	0	707	0	7934	0	779.8	0			7934	0	0	0
17	hoabinh	137	0	200	0	165	0	150	2	373	2	233	0	87	0	173	0	135	0	130	0	104	0	104	0	1991	4	233.13	0.47			1991	4	0	0
13	hungyen	14	0	39	0	33	0	25	0	23	0	27	0	65	1	59	0	44	0	35	0	32	0	14	0	410	1	33.48	0.08			410	1	0	0
37	khanhhoa	94	0	88	0	114	0	133	0	132	0	138	0	169	0	138	0	157	0	125	0	86	0	94	0	1468	0	116.94	0			1468	0	0	0
56	kiengiang	633	0	682	0	721	0	779	1	760	0	636	0	661	0	757	0	798	0	899	0	914	0	934	0	9174	1	397.63	0.04			9174	1	0	0
63	kontum	26	0	21	0	40	0	51	0	29	0	26	0	38	0	24	0	14	0	32	0	22	0	0	0	323	0	68.93	0			323	0	0	0
20	laichau	105	0	130	0	154	0	120	1	103	2	120	0	115	0	114	0	86	0	119	0	103	0	78	0	1347	3	335.06	0.75			1347	3	0	0
45	lamdong	219	0	192	0	241	0	227	0	249	0	196	0	299	0	295	0	247	0	296	1	172	0	291	0	2924	1	195.46	0.07			2924	1	0	0
21	langson	109	0	103	0	148	0	119	0	159	0	191	0	193	0	182	0	164	0	168	1	152	0	162	0	1850	1	233.14	0.13			1850	1	0	0
26	laocai	99	0	73	0	137	1	58	0	67	0	127	0	70	0	88	0	95	0	95	0	58	0	0	0	967	1	145.29	0.15			967	1	0	0
44	longan	493	0	425	0	560	0	450	0	516	0	547	0	495	0	449	0	439	0	411	0	412	0	463	0	5660	0	302.99	0			5660	0	0	0
4	namdinh	47	0	38	0	72	0	81	0	67	0	71	0	72	0	48	1	68	0	67	0	48	0	53	0	732	1	37.03	0.05			732	1	0	0
18	nghean	298	1	544	0	599	0	498	0	663	2	631	1	659	2	701	0	716	3	609	0	659	1	793	0	7370	10	233.24	0.32			7370	10	0	0
6	ninhbinh	89	0	69	0	113	0	97	0	153	0	153	0	149	0	108	0	78	0	106	0	89	0	80	0	1284	0	131.79	0			1284	0	0	0
38	ninhthuan	712	0	669	0	738	0	813	0	783	0	712	0	817	0	767	0	765	0	640	0	553	0	620	0	8589	0	1402.67	0			8589	0	0	0
10	phutho	443	0	401	0	447	0	470	0	170	1	520	0	477	0	526	0	467	0	543	0	479	0	458	0	5401	1	378.95	0.07			5401	1	0	0
36	phuyen	140	0	130	0	196	0	165	0	196	0	209	0	219	0	219	0	199	0	189	0	219	0	211	0	2292	0	245.36	0			2292	0	0	0
29	quangbinh	85	0	101	0	98	0	154	0	129	0	129	0	135	0	131	0	97	0	113	0	103	0	96	0	1371	0	149.36	0			1371	0	0	0
33	quangnam	212	1	202	0	209	0	221	0	183	0	180	0	178	0	190	2	215	0	312	0	147	1	107	0	2356	4	153.15	0.26			2356	4	0	0
34	quangngai	453	0	421	2	451	0	410	0	543	0	414	0	558	0	567	1	613	1	562	0	578	0	501	0	6071	4	460.03	0.3			6071	4	0	0
16	quangninh	78	0	45	0	83	0	108	0	99	0	130	0	140	0	125	0	108	0	131	1	100	0	80	0	1227	1	98.86	0.08			1227	1	0	0
30	quangtri	51	0	55	0	66	0	56	0	73	0	60	0	69	0	58	0	49	0	67	0	49	1	54	0	707	1	109.01	0.15			707	1	0	0
48	soctrang	0	0	494	0	505	0	541	0	459	0	483	0	491	0	530	0	517	0	535	0	501	0	600	0	5656	0	326.82	0			5656	0	0	0
27	sonla	404	0	400	0	455	1	510	0	366	0	369	1	395	0	369	0	350	0	324	0	228	0	272	0	4442	2	378.64	0.17			4442	2	0	0
46	tayninh	1223	0	1111	0	1184	0	1054	0	1067	0	1061	0	1176	0	1376	0	0	1	1224	0	1287	0	1499	0	13262	1	939.51	0.07			13262	1	0	0
3	thaibinh	22	0	20	0	16	0	33	0	60	1	58	0	41	0	53	0	35	0	59	0	33	0	38	0	468	1	24.24	0.05			468	1	0	0
14	thainguyen	653	0	693	0	948	0	913	1	732	0	1044	0	728	0	664	0	657	0	933	1	749	0	740	0	9454	2	774.71	0.16			9454	2	0	0
7	thanhhoa	244	1	308	2	459	0	520	0	498	0	730	0	616	0	585	1	476	0	620	0	489	0	436	0	5981	4	162.28	0.11			5981	4	0	0
43	tiengiang	1127	0	1195	0	1190	0	1189	0	1105	0	1231	0	1299	0	1230	0	1191	0	1221	0	1086	0	1178	0	14242	0	602.68	0			14242	0	0	0
40	tphcm	4882	0	5323	0	6277	0	5155	0	6076	0	5470	0	5525	0	5351	0	5274	0	5626	0	5015	0	5018	0	64992	0	665.54	0			64992	0	0	0
51	travinh	1130	0	1111	0	1170	0	1200	0	1216	0	1239	0	1284	0	1366	0	1227	0	994	0	1109	0	1076	0	14122	0	1015.79	0			14122	0	0	0
31	tthue	111	0	117	0	143	0	159	0	137	0	173	0	206	0	155	0	135	0	163	0	125	0	109	0	1733	0	147.06	0			1733	0	0	0
22	tuyenquang	283	1	415	0	425	1	499	0	472	0	503	0	575	0	349	0	380	0	366	0	359	0	344	0	4970	2	631.14	0.25			4970	2	0	0
52	vinhlong	998	0	1087	0	1147	0	1176	0	1105	0	1058	0	1197	0	979	0	1441	0	994	0	1156	0	994	0	13332	0	924.03	0			13332	0	0	0
11	vinhphuc	218	0	235	0	174	0	247	0	175	1	175	0	224	0	192	0	222	0	227	0	143	0	135	0	2367	1	218.02	0.09			2367	1	0	0
41	vungtau baria	338	0	337	0	419	0	357	0	387	0	338	0	961	0	2583	0	343	0	375	0	360	0	396	0	7194	0	594.13	0			7194	0	0	0
25	yenbai	328	0	309	0	392	0	517	2	588	1	512	0	424	0	431	0	324	0	397	0	567	0	338	0	5127	3	637.15	0.37			5127	3	0	0
North		5651	3	5930	4	6874	3	7839	7	7643	15	8559	4	7927	3	7393	3	7029	4	7798	5	7126	2	6544	0	86313	53	208.34	0.13			86313	53	0	0
Central		3780	1	3792	2	4053	0	4219	0	4198	0	4202	0	4608	0	4562	3	4240	1	4230	0	3941	2	3810	0	49635	9	405.23	0.07			49635	9	0	0
South		19080	0	20134	0	22421	1	21039	2	21133	0	20494	0	21717	0	23340	0	19697	1	20913	1	20208	0	21064	0	251240	5	580.26	0.01			251240	5	0	0
Highlands		616	0	747	0	749	0	665	0	775	0	605	0	717	0	753	0	488	0	560	0	559	0	557	0	7791	0	182.89	0			7791	0	0	0
Whole country		29127	4	30603	6	34097	4	33762	9	33749	15	33860	4	34969	3	36048	6	31454	6	33501	6	31834	4	31975	0	394979	67	390.16	0.07			394979	67	0	0
		0	0	0	0	0	0	0	0	0	0	0	0	0	0	0	0	0	0	0	0	0	0	0	0	0	0

[truncated: 1 more sheets: year 2015]
